# Supplementary material for: Lithium cobalt(II) pyrophosphate, Li1.86CoP2O7, from synchrotron X-ray powder data
Source: Acta Crystallogr Sect E Struct Rep Online. 2011 Sep 30;67(Pt 10):i58–9. doi: 10.1107/S1600536811038451 (PMC3201481; doi:10.1107/S1600536811038451)
Supplement: Supplementary file 1 [file e-67-00i58-sup1.cif]

##############################################################################
#                                                                            #
# This CIF contains the data in a paper accepted for publication in          #
# Acta Crystallographica Section E. It conforms to the requirements of       #
# Notes for Authors for Acta Crystallographica Section E, and has been       #
# peer reviewed under the auspices of the IUCr Commission on Journals.       #
#                                                                            #
# Full details of the Crystallographic Information File format               #
# are given in the paper "The Crystallographic Information File (CIF):       #
# a New Standard Archive File for Crystallography" by S. R. Hall, F. H.      #
# Allen and I. D. Brown [Acta Cryst. (1991), A47, 655-685].                  #
#                                                                            #
# The current version of the core CIF dictionary is obtainable from          #
# ftp://ftp.iucr.org/pub/cif_core.dic.                                       #
#                                                                            #
# Software is freely available for graphical display of the structure(s)     #
# in this CIF. For information consult the CIF software page                 #
# http://www.iucr.org/resources/cif/software.                                #
#                                                                            #
# This file may be used for bona fide research purposes within the           #
# scientific community so long as proper attribution is given to the journal # 
# article from which it was obtained.                                        #
#                                                                            #
##############################################################################
data_I
_audit_creation_method     "from EXP file using GSAS2CIF"
_journal_data_validation_number     ?
_journal_date_recd_electronic     2011-08-30
_journal_date_accepted     2011-09-19
_journal_name_full     'Acta Crystallographica, Section E'
_journal_year     2011
_journal_volume     67
_journal_issue     10
_journal_page_first     i58
_journal_page_last     i59
_journal_paper_category     QI
_journal_coeditor_code     BR2175
_publ_contact_author_name     'M Stanley Whittingham'
_publ_contact_author_address
;
Chemistry and Materials, SUNY Binghamton, Binghamton, NY, USA
;
_publ_contact_author_email     stanwhit@gmail.com
_publ_contact_author_fax     '6077774623'
_publ_contact_author_phone     '6077774623'
_publ_section_title
;
Lithium cobalt(II) pyrophosphate, Li~1.86~CoP~2~O~7~, from synchrotron X-ray
powder data
;
_publ_section_title_footnote     .
loop_
    _publ_author_name
    _publ_author_footnote
    _publ_author_address
    'Zhou, Hui' .
;
Chemistry and Materials, SUNY Binghamton, Binghamton, NY, USA
;
    'Upreti, Shailesh' .
;
Chemistry and Materials, SUNY Binghamton, Binghamton, NY, USA
;
    'Chernova, Natasha A.' .
;
Chemistry and Materials, SUNY Binghamton, Binghamton, NY, USA
;
    'Whittingham, M. Stanley' .
;
Chemistry and Materials, SUNY Binghamton, Binghamton, NY, USA
;
_chemical_name_systematic
;
Lithium cobalt(II) pyrophosphate
;
_chemical_name_common     "Lithium cobalt(II) pyrophosphate"
_chemical_formula_moiety     'Co Li1.865 O7 P2'
_chemical_formula_sum     'Co Li1.865 O7 P2'
_chemical_formula_structural     'Li1.865 Co P2 O7'
_chemical_formula_weight     245.8220
_chemical_melting_point     1023
_symmetry_cell_setting     monoclinic
_symmetry_space_group_name_H-M     "P 1 21/a 1"
_symmetry_space_group_name_Hall     '-P 2yab'
loop_
    _symmetry_equiv_pos_site_id
    _symmetry_equiv_pos_as_xyz
    1 +x,+y,+z
    2 -x+1/2,+y+1/2,-z
    -1 -x,-y,-z
    -2 +x+1/2,-y+1/2,+z
_cell_length_a     9.76453(4)
_cell_length_b     9.69622(4)
_cell_length_c     10.95952(4)
_cell_angle_alpha     90.0
_cell_angle_beta     101.7664(2)
_cell_angle_gamma     90.0
_cell_volume     1015.833(7)
_cell_formula_units_Z     8
_cell_measurement_temperature     297
_cell_measurement_pressure     101.325
_exptl_crystal_density_diffrn     3.214
_exptl_crystal_F_000     948.7
_pd_char_colour     pink
_pd_char_particle_morphology     block
_exptl_absorpt_coefficient_mu     0.885
_exptl_absorpt_correction_type     none
_exptl_absorpt_process_details
;
;
_exptl_special_details
;
Data was collected with powder sample packed in Kapton capillary
;
_diffrn_ambient_temperature     298
_diffrn_radiation_type     Synchrotron
_diffrn_radiation_wavelength     0.413988
_diffrn_radiation_source     Synchrotron
_diffrn_radiation_monochromator     'Si'
_diffrn_measurement_device_type     'Advanced Photon Source'
_pd_instr_location
;
Advanced Photon Source at Argonne National Laboratory
;
_pd_meas_scan_method     cont
_reflns_number_total     2079
_refine_ls_matrix_type     full
_refine_ls_goodness_of_fit_all     1.62
_refine_ls_number_parameters     269
_refine_ls_number_restraints     0
_refine_ls_shift/su_max     0.03
_refine_ls_shift/su_mean     0.01
loop_
    _atom_type_symbol
    _atom_type_number_in_cell
    _atom_type_scat_Cromer_Mann_a1
    _atom_type_scat_Cromer_Mann_a2
    _atom_type_scat_Cromer_Mann_a3
    _atom_type_scat_Cromer_Mann_a4
    _atom_type_scat_Cromer_Mann_b1
    _atom_type_scat_Cromer_Mann_b2
    _atom_type_scat_Cromer_Mann_b3
    _atom_type_scat_Cromer_Mann_b4
    _atom_type_scat_Cromer_Mann_c
    _atom_type_scat_dispersion_real
    _atom_type_scat_dispersion_imag
    _atom_type_scat_source
    Co 8.0 12.2841 4.27910 7.34090 0.27840 4.00340 13.5359 2.34880 71.1692
                                                                         1.01180
                                                                           0.000
                                                                           0.000
                                                      International_Tables_Vol_C
    P 16.0 6.43450 1.90670 4.17910 27.1570 1.78000 0.52600 1.49080 68.1645
                                                                         1.11490
                                                                           0.000
                                                                           0.000
                                                      International_Tables_Vol_C
    O 56.0 3.04850 13.2771 2.28680 5.70110 1.54630 0.32390 0.86700 32.9089
                                                                         0.25080
                                                                           0.000
                                                                           0.000
                                                      International_Tables_Vol_C
    Li 14.92 1.12820 3.95460 0.75080 1.05240 0.61750 85.3905 0.46530 168.261
                                                                         0.03770
                                                                           0.000
                                                                           0.000
                                                      International_Tables_Vol_C
_computing_data_collection
                             'Advance Photon Source Argonne National Laboratory'
_computing_cell_refinement     'GSAS (Larson & Von Dreele, 2000)'
_computing_data_reduction     'Powder4 (Dragoe, 2001)'
_computing_structure_solution     'GSAS (Larson & Von Dreele, 2000)'
_computing_structure_refinement     'GSAS (Larson & Von Dreele, 2000)'
_computing_molecular_graphics     'publCIF (Westrip, 2010)'
_computing_publication_material     'CrystalMaker (Palmer, 2005)'
_pd_prep_pressure     101.325
_pd_prep_temperature     873
_pd_calc_method     "Rietveld Refinement"
_pd_proc_info_datetime     2011-08-25T11:21:17
_pd_proc_info_excluded_regions
; Reflections exceeding 2-theta 30 were omitted for the ease of refinement.
;
_pd_proc_ls_background_function
;   GSAS Background function number 1 with 36 terms.
 Shifted Chebyshev function of 1st kind
      1:    165.338     2:   -31.4210     3:   -8.19118     4:    6.28432
      5:   -10.8524     6:    14.3842     7:   -8.22810     8:  -0.949190
      9:    13.3092    10:   -14.8044    11:    4.75285    12:   -1.09442
     13:  -0.739293    14:    5.47743    15:   -2.87265    16:    1.05489
     17:   -3.22764    18:    1.21714    19:   0.537209    20:   -3.25962
     21:    2.18736    22:   -1.12437    23:   -2.15219    24:    3.41374
     25:   -3.88852    26:    1.14500    27:    3.06741    28:   -3.05038
     29:   0.529274    30:   0.298855    31:   -4.06399    32:    1.50867
     33:    1.15056    34:   -2.20673    35:   0.550944    36:   5.540140E-02
;
_pd_proc_ls_peak_cutoff     0.00100
_pd_proc_ls_prof_R_factor     0.0571
_pd_proc_ls_prof_wR_factor     0.0797
_pd_proc_ls_prof_wR_expected     0.0494
_pd_proc_ls_profile_function
;
CW Profile function number 3 with  19 terms
Pseudovoigt profile coefficients as parameterized in
Thompson  <i>et al.</i>, (1987) and Finger  <i>et al.</i>
(1994).
#1(GU)   =    6.454 #2(GV)   =   -0.998 #3(GW)   =    0.075
#4(GP)   =    0.000 #5(LX)   =    0.327 #6(LY)   =    0.000
#7(S/L)  =   0.0011 #8(H/L)  =   0.0014
#9(trns) =     0.00 #10(shft)=   0.0000
#11(stec)=     0.00 #12(ptec)=     0.00 #13(sfec)=     0.00
#14(L11) =    0.067 #15(L22) =    0.070 #16(L33) =    0.058
#17(L12) =    0.010 #18(L13) =    0.010 #19(L23) =   -0.004
Peak tails are ignored  where the intensity is below 0.0010 times the peak
Aniso. broadening axis   0.0   0.0   1.0
;
_pd_proc_number_of_points     24500
_pd_proc_wavelength     0.413988
_pd_spec_mount_mode     transmission
_pd_spec_mounting     'kapton capillary'
_pd_spec_shape     irregular
_pd_spec_size_axial     15
_pd_spec_size_equat     13
_pd_spec_size_thick     10
loop_
    _atom_site_type_symbol
    _atom_site_label
    _atom_site_fract_x
    _atom_site_fract_y
    _atom_site_fract_z
    _atom_site_U_iso_or_equiv
    _atom_site_thermal_displace_type
    _atom_site_occupancy
    _atom_site_symmetry_multiplicity
    Co Co1 0.25281(15) 0.71550(15) 0.18010(14) 0.0137(4) Uiso 0.73 4
    Co Co2 0.30165(11) 0.43043(11) 0.32719(10) 0.0095(3)   Uiso 1.0 4
    P P1 0.3790(2)   0.6536(2)   0.5771(2)   0.0078(5) Uiso 1.0 4
    P P2 0.0613(2)   0.9265(2)   0.24116(18) 0.0089(5) Uiso 1.0 4
    P P3 0.0210(2)   0.4551(2)   0.75861(19) 0.0103(5) Uiso 1.0 4
    P P4 0.6144(2)   0.7956(2)   -0.1113(2)   0.0117(6) Uiso 1.0 4
    O O1 0.1615(5) 0.8210(5) 0.3113(5) 0.0130(14) Uiso 1.0 4
    O O2 0.4709(5) 0.7806(5) -0.0792(4) 0.0106(12) Uiso 1.0 4
    O O3 0.3911(5) 0.8599(4) 0.1472(5) 0.0107(13) Uiso 1.0 4
    O O4 0.0302(5) 0.8437(5) 0.5592(4) 0.0116(14) Uiso 1.0 4
    O O5 0.4330(5) 0.4292(5) -0.1033(4) 0.0168(13) Uiso 1.0 4
    O O6 0.1790(5) 0.8356(5) -0.1511(4) 0.0115(13) Uiso 1.0 4
    O O7 0.0189(5) 0.4120(4) 0.6224(4) 0.0087(13) Uiso 1.0 4
    O O8 0.1866(5) 0.2976(4) 0.4146(4) 0.0047(12) Uiso 1.0 4
    O O9 0.1013(5) 0.6017(4) 0.7747(4) 0.0116(13) Uiso 1.0 4
    O O10 0.3827(5) 0.5734(5) 0.7087(4) 0.0061(12) Uiso 1.0 4
    O O11 0.4152(5) 0.5900(4) 0.2661(4) 0.0085(13) Uiso 1.0 4
    O O12 0.2775(5) 0.5646(5) 0.4803(4) 0.0134(13) Uiso 1.0 4
    O O13 0.3713(5) 1.0314(5) -0.2124(5) 0.0205(15) Uiso 1.0 4
    O O14 0.2204(5) 0.6299(5) -0.0018(4) 0.0094(13) Uiso 1.0 4
    Li Li1 1.3433(3)   0.9255(3)   -0.0397(3)   0.0087(7) Uiso 0.73 4
    Li Li2 0.0807(17) 0.1083(15) 0.0261(15) 0.009(4) Uiso 1.0 4
    Li Li3 0.6728(15) 0.0711(14) 0.5465(14) 0.029(4) Uiso 1.0 4
    Li Li4 0.400(2)   0.246(2)   0.5725(17) 0.065(7) Uiso 1.0 4
    Co Co3 1.3433(3)   0.9255(3)   -0.0397(3)   0.0087(7) Uiso 0.27 4
loop_
    _geom_bond_atom_site_label_1
    _geom_bond_atom_site_label_2
    _geom_bond_site_symmetry_1
    _geom_bond_site_symmetry_2
    _geom_bond_distance
    _geom_bond_publ_flag
    Co1 O1 . 1_555 2.105(5) n
    Co1 O3 . 1_555 2.028(4) n
    Co1 O11 . 1_555 2.067(4) n
    Co1 O13 . 2_545 2.226(5) n
    Co1 O14 . 1_555 2.123(5) n
    Co2 O4 . 2_546 2.030(5) n
    Co2 O6 . 2_545 2.180(5) n
    Co2 O8 . 1_555 2.068(4) n
    Co2 O11 . 1_555 2.091(4) n
    Co2 O12 . 1_555 2.173(4) n
    Co2 O13 . 2_545 2.128(5) n
    P1 O4 . -2_565 1.529(5) n
    P1 O8 . 2_556 1.547(4) n
    P1 O10 . 1_555 1.633(5) n
    P1 O12 . 1_555 1.556(4) n
    P2 O1 . 1_555 1.512(5) n
    P2 O5 . 2_555 1.524(4) n
    P2 O10 . 2_556 1.584(5) n
    P2 O11 . -2_465 1.516(5) n
    P3 O3 . 2_546 1.514(5) n
    P3 O7 . 1_555 1.546(5) n
    P3 O9 . 1_555 1.616(4) n
    P3 O13 . -2_466 1.563(5) n
    P4 O2 . 1_555 1.519(5) n
    P4 O6 . -2_565 1.524(4) n
    P4 O9 . -2_564 1.582(5) n
    P4 O14 . -2_565 1.589(5) n
    Co3 O2 . 1_655 1.983(5) n
    Co3 O3 . 1_655 2.104(6) n
    Co3 O6 . 1_655 2.006(6) n
    Co3 O13 . 1_655 2.220(5) n
    Co3 O14 . 2_655 2.154(5) n
loop_
    _geom_angle_atom_site_label_1
    _geom_angle_atom_site_label_2
    _geom_angle_atom_site_label_3
    _geom_angle_site_symmetry_1
    _geom_angle_site_symmetry_2
    _geom_angle_site_symmetry_3
    _geom_angle
    _geom_angle_publ_flag
    O1 Co1 O3 1_555 . 1_555 100.14(19) n
    O1 Co1 O11 1_555 . 1_555 111.53(19) n
    O1 Co1 O14 1_555 . 1_555 145.9(2)   n
    O3 Co1 O11 1_555 . 1_555 90.63(18) n
    O3 Co1 O14 1_555 . 1_555 94.6(2)   n
    O11 Co1 O14 1_555 . 1_555 98.73(18) n
    O4 Co2 O8 2_546 . 1_555 84.60(18) n
    O4 Co2 O11 2_546 . 1_555 95.03(18) n
    O4 Co2 O13 2_546 . 2_545 177.0(2)   n
    O8 Co2 O11 1_555 . 1_555 169.24(17) n
    O8 Co2 O13 1_555 . 2_545 96.85(19) n
    O11 Co2 O13 1_555 . 2_545 83.05(18) n
    O8 P1 O10 2_556 . 1_555 108.2(3)   n
    O8 P1 O12 2_556 . 1_555 109.1(3)   n
    O10 P1 O12 1_555 . 1_555 103.6(3)   n
    O1 P2 O5 1_555 . 2_555 111.4(3)   n
    O1 P2 O10 1_555 . 2_556 106.9(3)   n
    O5 P2 O10 2_555 . 2_556 104.4(3)   n
