# Supplementary material for: Lithium cobalt(II) pyrophosphate, Li1.86CoP2O7, from synchrotron X-ray powder data
Source: Acta Crystallogr Sect E Struct Rep Online. 2011 Sep 30;67(Pt 10):i58–9. doi: 10.1107/S1600536811038451 (PMC3201481; doi:10.1107/S1600536811038451)
Supplement: Supplementary file 2 [file e-67-00i58-Isup2.rtv]

##############################################################################
### CIF submission form for results of Rietveld refinements (IUCr journals)###
###                                              Version 10 February 2005  ###
##############################################################################

# This is an electronic "form" for submitting the results of a Rietveld 
# refinement of a model against powder diffraction data to an
# IUCr journal as a Crystallographic Information File (CIF). Full details  
# of the CIF format are given in the paper "The Crystallographic Information 
# File (CIF): a New Standard Archive File for Crystallography" by S. R. Hall,
# F. H. Allen and I. D. Brown [Acta Cryst. (1991), A47, 655-685]. 
#
# The current version of the powder CIF dictionary, which contains definitions
# of the terms staring _pd_,  may be obtained from
# http://www.iucr.org/iucr-top/cif/pd/index.html. Other terms are defined in
# the core CIF dictionary at http://www.iucr.org/iucr-top/cif/core/index.html.
#
# Note that all fields should be numeric or character type EXCEPT those which
# are flagged as 'text' - free-form text of any length may be included in
# these latter fields provided the text block begins and ends with a semicolon
# as the first character of a new line.  Note also that the query marks
# '?' are significant as placeholders, and should not be deleted where a data
# item is not given, UNLESS the accompanying data name is also deleted.
# Lines should not exceed 80 characters in length.  The comments following
# a hash symbol '#' may be deleted if wished.
  
#=============================================================================
data_I
#=============================================================================

# 1. SUBMISSION DETAILS

_publ_contact_author_name            
'Shailesh Upreti'   
_publ_contact_author_address             
;
Chemistry and Materials, SUNY Binghamton, Binghamton, NY, USA
;

_publ_contact_author_email           'shailupreti@gmail.com'
_publ_contact_author_fax             '6077774623'
_publ_contact_author_phone           '6077774623'

_publ_contact_letter
;
Please consider this CIF for publication. 
I certify that this contribution is
 the
original work of those listed as authors; that it has not been published
before (in any language or medium) and is not being considered for publication
elsewhere; that all authors concur with and are aware of the submission; that
all workers involved in the study are listed as authors or given proper credit
in the acknowledgements; that I have obtained permission for and acknowledged
the source of any excerpts from other copyright works; and that to the best of
my knowledge the paper contains no statements which are libellous, unlawful or
in any way actionable. All coauthors have made significant scientific
contributions to the work reported, including the ideas and their execution,
and share responsibility and accountability for the results.
;

_publ_requested_journal              'Acta Cryst. E'
_publ_requested_category             
'FI'   

#==============================================================================

# 2. PROCESSING SUMMARY (IUCr Office Use Only)

_journal_data_validation_number      ?

_journal_date_recd_electronic        ?
_journal_date_to_coeditor            ?
_journal_date_from_coeditor          ?
_journal_date_accepted               ?
_journal_date_printers_first         ?
_journal_date_printers_final         ?
_journal_date_proofs_out             ?
_journal_date_proofs_in              ?
_journal_coeditor_name               ?
_journal_coeditor_code               ?
_journal_coeditor_notes
; ?
;
_journal_techeditor_code             ?
_journal_techeditor_notes
; ?
;
_journal_coden_ASTM                  ?
_journal_name_full                   ?
_journal_year                        ?
_journal_volume                      ?
_journal_issue                       ?
_journal_page_first                  ?
_journal_page_last                   ?
_journal_paper_category              ?
_journal_suppl_publ_number           ?
_journal_suppl_publ_pages            ?

#==============================================================================


# 3. TITLE AND AUTHOR LIST

_publ_section_title
;
Crystal Structure of Lithium Cobalt Pyrophosphate, Li~2~CoP~2~O~7~, From
Synchrotron X-ray Powder Data
;
_publ_section_title_footnote
.

loop_
_publ_author_name
_publ_author_address
_publ_author_footnote
'Zhou, Hui'
;
Chemistry and Materials, SUNY Binghamton, Binghamton, NY, USA
;
.
'Upreti, Shailesh'
;
Chemistry and Materials, SUNY Binghamton, Binghamton, NY, USA
;
.
'Chernova, Natasha A.'
;
Chemistry and Materials, SUNY Binghamton, Binghamton, NY, USA
;
.
'Whittingham, M Stanley'
;
Chemistry and Materials, SUNY Binghamton, Binghamton, NY, USA
;
.

#==============================================================================

# 4. TEXT

_publ_section_abstract
;
The crystal structure of a pink colored powder, that was synthesized using a
"wet" method, is being investigated using synchrotron X-ray diffraction and
chemical analysis. Structure refinement of the high-resolution X-ray
diffraction data gave the composition of Li~1.865~CoP~2~O~7~, which is also
verified by the ICP measurement. Two Co sites exist in the structure: one is a
CoO5 square pyramid and another one is a CoO6 octahedron. They share edges and
are further interconnected through P2O7 groups to form a 3D framework, which
exhibits different kinds of intersecting tunnels containing Li cations and
could be of great interest in Li ion battery chemistry. The structure also
exhibits cation disorder with 13.5% Co residing at the lithium (Li1) site.
;
_publ_section_comment
;
A~2~MP~2~O~7~is a large family, in which, various frameworks are encountered
consisting of either isolated MO~6~ octahedra (Faggiani <i>et al.</i> 1976;
Sandstroem <i>et.al.</i> 2003) or MO~4~ polyhedra (Etheredge <i>et al.</i>
1995; Erragh <i>et al.</i>1998; Sanz <i>et al. </i>1999) interconnected through
P~2~O~7~ groups (Fig. 1). Dimeric M~2~O~10~units, built up of two edge-sharing
 MO~6~
octahedra, are only observed for some A~2~MP~2~O~7~ pyrophosphates (ElMaadi
<i>et al.</i> 1995; Huang <i>et al.</i> 1998) and dimeric M~2~O~11~
units(corner-shared MO~6~) seem to be much more rare, just observed for
Na~2~CoP~2~O~7~(Erragh <i>et al.</i> 1991). Two forms of structures were found
for Na~2~CoP~2~O~7~ by Erragh <i>et al.</i> 1991: one is triclinic and another
one is orthorhombic. The tetragonal structure of Na~2~CoP~2~O~7~was reported
by Sanz <i>et al. </i>1999 and they found that the tetragonal form could be a
derivative of the orthorhombic form, with a higher point symmetry for the
former. In addition, the tetragonal structured Na~2~CoP~2~O~7~ was described by
Guesmi <i>et al. </i>2007. To our knowledge, the A~2~CoP~2~O~7~ with Li as
cation has never been reported.

Here, we report a new Li containing solid with a 3D framework
 (Fig. 2) crystallizing
 in
the monoclinic space group <i>P</i>2~1~/<i>a</i>. Its structure is similar to
the recently reported Li~2~MnP~2~O~7~ (Adam <i>et al.</i> 2008), a new member
of the A~2~MP~2~O~7~family: original M~2~O~9~ units, built up of one
MO~5~ trigonal bipyramid sharing one edge with one MO~6~ octahedra,
share corners with P~2~O~7~ pyrophosphate groups to form undulating
(M~4~P~8~O~32~)~\\infinity~ layers; 
a 3-D framework results from the
 interconnection
of them and the lithium cations are 
located in the tunnels they form (Fig 2).
 The
structure of the related Fe-compound has been studied by us (Zhou <i>et al.
</i>2011) and Nishimura <i>et al. </i>2010, as well as the electrochemical
properties, which showed that it is a good candidate for the cathode material of
lithium-ion batteries. The title compound also has the potential to work as the
cathode material for lithium-ion batteries. We present here its
crystal structure, as determined and refined from synchrotron
powder X-ray diffraction data (Fig. 3). 
;
_publ_section_exptl      
;
The powder sample was synthesized through a "wet" method based on mixing
stoichiometric aqueous solutions of 
the precursors followed by thermal
 treatments.
The general procedure involves the mixing of soluble precursors in distilled
water followed by a slow evaporation through continuous stirring to dryness
before annealing the resultant solids. The precursors for the synthesis were
Li(CH~3~COO),Co(CH~3~COO)~2~. 4H~2~O,and NH~4~H~2~PO~4~ dissolved in 100 ml
distilled water to give a 0.02 molar lithium solution. 
The self-adjusted pH of
all the solutions were found 
to be around 4.5\~5. The solutions were stirred
and evaporated on a hot-plate in the hood followed by vacuum 
oven drying overnight at 90 \%C. First, the solids were preheated 
in a H~2~/He atmosphere at
400\%C for 4h to decompose the precursors; then they were reheated in the same
atmosphere up to 600 \%C for 16h with intermediate grinding to get the pink
colored powder sample. The structure of the samples was characterized by high
resolution synchrotron X-ray diffraction at the Advanced Photon Source (APS),
Argonne National Laboratory using an average wavelength of 0.413988
\%A.Discrete detectors covering an angular range from -6 to 28\% 2<i>\q</i>
are scanned over a 30\% 2<i>\q</i> range, with data points collected every
0.001\% 2<i>\q</i> and 0.1 \%/s. The sample was also analyzed with a
Perkin-Elmer ICP-OES Optima 7000 DV for the elemental content. The average
result of 3 analyses showed that the ratio of Li: Co: P is 1.85: 0.996:2. In
addition, the SQUID magnetic study on the sample using a Quantum Design MPMS XL
SQUID magnetometer showed that the effective magnetic moment of it is
5.23<i>m</i>~B~which is typical divalent Co.
Structure determination from the powder XRD data was
performed using the powder profile refinement
program GSAS (Larson & Von Dreele, 2000).

;
_publ_section_references
;
Adam, L., Guesdon, A. & Raveau, B. (2008). <i>J. Solid-State Chem.</i>
<b>181</b>,3110-3115.

Beaury, L., Derouet, J., Binet, J., Sanz, F. & Ruiz-Valero, C. (2004). <i>J.
Solid-State Chem.</i> <b>177</b>,1437-1443.

Bih, H., Saadoune, I. & Mansori, M. (2006). <i>M. J. Condensed Matt.</i>
<b>7(1)</b>, 74-76.

ElMaadi, A., Boukhari, A. & Holt, E. M. (1995). <i>J. Chem. Cryst.</i>
<b>25(9)</b>, 531-536.

Erragh, F., Boukhari, A., Elouadi, B. & &Holt, E. M. (1991). <i>J. Cryst.
Spectrosc.</i><b>21</b>, 321.

Etheredge, K. M. S. & Hwu, S. J. (1995). <i>Inorg. Chem.</i> <b>34</b>,
1495-1499.

Erragh, F., Boukhari, A., Sadel, A. & &Holt, E. M. (1998). <i>Acta Cryst.
C</i><b>54</b>, 1373-1376.

Fagginani, R. & Calvo, C. (1976). <i>Can. J. Chem.</i> <b>54</b>, 3319-3324.

Gopalakrishna, G. S., Mahesh, M. J., Ashamanjari, K. G. & Shashidharaprasad, J.
(2005). <i>J. Cryst. Growth</i> <b>281</b>, 604-610.

Guesmi, A., Ouerfelli, N., Mazza, D. & &Driss, A. (2007). <i>Acta Cryst. C
</i><b>A63</b>, s277-s278.

Huang, Q. & Hwu, S. J. (1998). <i>Inorg. Chem.</i> <b>37</b>, 5869-5874.

Larson, A. C. & Von Dreele, R. B. (2000). <i>GSAS</i>. Report LAUR 86-748. Los
Alamos National Laboratory, New Mexico, USA.

Nishimura, S., Nakamura, M., Natsui, R. & &Yamada, A. (2010). <i>J. Am. Chem.
Soc. </i><b>132</b>, 13596-13597.

Sanz, F., Parada, C., Rojo, J. M., Reuiz-Valero, C. & Saez-Puche, R. (1999).
<i>J. Solid-Sate Chem.</i> <b>145</b>, 604-611.

Sandstroem, M., Fischer, A. & &Bostroem, D. (2003). <i>Acta Cryst.
E</i> <b>59</b>, i139-i141.

Zhou, H., Upreti, S., Chernova, N., Hautier, G., Ceder, G. & Whittingham, M. S.
(2011). <i>Chem. Mater.</i> <b>23(2)</b>,293-300.
;
_publ_section_figure_captions
;
Fig 1 Ball stick few of Li~2~CoP~2~O~7~ framework, 
having edge shared CoO5 and
 CoO6
interconnected through P2O7 moities. 
Fig 2 Polyhedral view of unit 
cell packing showing tunneled structures
 containing 
Li ions, viewed along [100]
Fig 3 X-ray Rietveld refinement profiles for Li~2~CoP~2~O~7~, data recorded at 
room temperature. Triangles mark the experimental points (red in the electronic 
version of the paper), solid line is the calculated profile (blue) and bottom 
trace shows the difference curve (green).
;
_computing_cell_refinement   GSAS

_pd_proc_wavelength   0.413988

_publ_section_related_literature 
;
For related structures, see: Adam <i>et al.</i> (2008); Nishimura <i>et al.</i>
(2010); Zhou <i>et al.</i> (2011). For related materials with Na cations:
Erragh <i>et al.</i> (1991); Sanz <i>et al.</i> (1999); Beaury <i>et al.</i>
(2004); Gopalakrishna <i>et al.</i> (2005); Bih <i>et al.</i> (2006).
;

_diffrn_ambient_pressure   101.325

_diffrn_radiation_source   Synchrotron

_cell_measurement_pressure   101.325

_audit_creation_method  "from EXP file using GSAS2CIF"
_audit_creation_date                   2011-08-25T11:21
_audit_author_name                     Shailesh
_audit_update_record
;
2011-08-25T11:21  Initial CIF as created by GSAS2CIF

2011-08-25 # Formatted by publCIF
;
_publ_section_acknowledgements
;
Use of the Advanced Photon Source at Argonne National Laboratory was supported
by the U. S. Department of Energy, Office of Science, Office of Basic Energy
Sciences, under Contract No. DE-AC02-06CH11357.The research at Binghamton was
supported by the Assistant Secretary for Energy Efficiency and Renewable
Energy, Office of Vehicle Technologies of the U.S. Department of Energy under
Contract No. DE-AC02-05CH11231, under the Batteries for Advanced
Transportation Technologies (BATT) Program subcontract # 6807148.
;

#=============================================================================
# 5. SAMPLE PREPARATION DATA

_pd_prep_pressure                 101.325
_pd_prep_temperature              873

_pd_char_colour                   
pink       
_refine_ls_shift/su_max                0.03
_refine_ls_shift/su_mean               0.01
_computing_structure_refinement        GSAS
_refine_ls_number_parameters           269
_refine_ls_goodness_of_fit_all         1.62
_refine_ls_number_restraints           0
_refine_ls_matrix_type                 full
#==============================================================================
# 6. CHEMICAL, STRUCTURAL AND CRYSTAL DATA

_pd_char_particle_morphology      block

_chemical_name_systematic
; Lithium Cobalt Pyrophosphate 
;
_chemical_name_common             "Lithium Cobalt Pyrophosphate" 
_chemical_formula_moiety          CoLi1.865O7P2
_chemical_formula_structural      CoLi1.865O7P2
_chemical_melting_point           1023
_symmetry_space_group_name_Hall   -P_2yab

_exptl_crystal_density_diffrn      3.214

_cell_measurement_temperature     297

_computing_structure_solution     GSAS

#==============================================================================

# 7. Phase information from GSAS

_pd_phase_name
                   "from C:/allGSAS/Hui/Li2CoP2O7BNL/revised/li2mnp2o7.cif"
_cell_length_a                         9.76453(4)
_cell_length_b                         9.69622(4)
_cell_length_c                         10.95952(4)
_cell_angle_alpha                      90.0
_cell_angle_beta                       101.76640(20)
_cell_angle_gamma                      90.0
_cell_volume                           1015.833(7)
_symmetry_cell_setting                 monoclinic
_symmetry_space_group_name_H-M         "P 1 21/a 1"
_exptl_crystal_F_000              948.7
_exptl_absorpt_coefficient_mu     0.885
loop_ _symmetry_equiv_pos_site_id _symmetry_equiv_pos_as_xyz
       1 +x,+y,+z 
       2 -x+1/2,+y+1/2,-z 
      -1 -x,-y,-z 
      -2 +x+1/2,-y+1/2,+z 

# ATOMIC COORDINATES AND DISPLACEMENT PARAMETERS


loop_
      _atom_site_type_symbol
      _atom_site_label
      _atom_site_fract_x
      _atom_site_fract_y
      _atom_site_fract_z
      _atom_site_occupancy
      _atom_site_thermal_displace_type
      _atom_site_U_iso_or_equiv
      _atom_site_symmetry_multiplicity
Co
Co1     0.25281(15)  0.71550(15)  0.18010(14)  0.73       Uiso   0.0137(4)     4
Co
Co2     0.30165(11)  0.43043(11)  0.32719(10)  1.0        Uiso   0.00946(31)   4
P 
P1      0.37899(21)  0.65358(20)  0.57705(20)  1.0        Uiso   0.0078(5)     4
P 
P2      0.06134(20)  0.92647(22)  0.24116(18)  1.0        Uiso   0.0089(5)     4
P 
P3      0.02101(22)  0.45511(21)  0.75861(19)  1.0        Uiso   0.0103(5)     4
P 
P4      0.61436(22)  0.79564(23) -0.11128(20)  1.0        Uiso   0.0117(6)     4
O 
O1      0.1615(5)    0.8210(5)    0.3113(5)    1.0        Uiso   0.0130(14)    4
O 
O2      0.4709(5)    0.7806(5)   -0.0792(4)    1.0        Uiso   0.0106(12)    4
O 
O3      0.3911(5)    0.8599(4)    0.1472(5)    1.0        Uiso   0.0107(13)    4
O 
O4      0.0302(5)    0.8437(5)    0.5592(4)    1.0        Uiso   0.0116(14)    4
O 
O5      0.4330(5)    0.4292(5)   -0.1033(4)    1.0        Uiso   0.0168(13)    4
O 
O6      0.1790(5)    0.8356(5)   -0.1511(4)    1.0        Uiso   0.0115(13)    4
O 
O7      0.0189(5)    0.4120(4)    0.6224(4)    1.0        Uiso   0.0087(13)    4
O 
O8      0.1866(5)    0.2976(4)    0.4146(4)    1.0        Uiso   0.0047(12)    4
O 
O9      0.1013(5)    0.6017(4)    0.7747(4)    1.0        Uiso   0.0116(13)    4
O 
O10     0.3827(5)    0.5734(5)    0.7087(4)    1.0        Uiso   0.0061(12)    4
O 
O11     0.4152(5)    0.5900(4)    0.2661(4)    1.0        Uiso   0.0085(13)    4
O 
O12     0.2775(5)    0.5646(5)    0.4803(4)    1.0        Uiso   0.0134(13)    4
O 
O13     0.3713(5)    1.0314(5)   -0.2124(5)    1.0        Uiso   0.0205(15)    4
O 
O14     0.2204(5)    0.6299(5)   -0.0018(4)    1.0        Uiso   0.0094(13)    4
Li
Li1     1.34331(33)  0.92548(31) -0.03967(29)  0.73       Uiso   0.0087(7)     4
Li
Li2     0.0807(17)   0.1083(15)   0.0261(15)   1.0        Uiso   0.009(4)      4
Li
Li3     0.6728(15)   0.0711(14)   0.5465(14)   1.0        Uiso   0.029(4)      4
Li
Li4     0.4000(22)   0.2459(21)   0.5725(17)   1.0        Uiso   0.065(7)      4
Co
Co3     1.34331(33)  0.92548(31) -0.03967(29)  0.27       Uiso   0.0087(7)     4
 
# If you change Z, be sure to change all 3 of the following
_chemical_formula_sum                  "Co Li1.865 O7 P2"
_chemical_formula_weight               245.8220
_cell_formula_units_Z                  8

# MOLECULAR GEOMETRY

loop_
      _geom_bond_atom_site_label_1
      _geom_bond_atom_site_label_2
      _geom_bond_distance
      _geom_bond_site_symmetry_1
      _geom_bond_site_symmetry_2
      _geom_bond_publ_flag
  Co1       O1                2.105(5)  .      1_555  N
  Co1       O3                2.028(4)  .      1_555  N
  Co1       O11               2.067(4)  .      1_555  N
  Co1       O13               2.226(5)  .      2_545  N
  Co1       O14               2.123(5)  .      1_555  N
  Co2       O4                2.030(5)  .      2_546  N
  Co2       O6                2.180(5)  .      2_545  N
  Co2       O8                2.068(4)  .      1_555  N
  Co2       O11               2.091(4)  .      1_555  N
  Co2       O12               2.173(4)  .      1_555  N
  Co2       O13               2.128(5)  .      2_545  N
  Co2       Li1             3.1806(35)  .      2_645  N
  Co2       Li3              2.931(14)  .     -2_455  N
  Co2       Li4              3.210(18)  .      1_555  N
  P1        P2              2.9470(30)  .      2_546  N
  P1        O4                1.529(5)  .     -2_565  N
  P1        O8                1.547(4)  .      2_556  N
  P1        O10               1.633(5)  .      1_555  N
  P1        O12               1.556(4)  .      1_555  N
  P1        Li3              2.990(14)  .     -1_666  N
  P1        Li3              2.938(14)  .     -2_455  N
  P1        Li4              3.015(19)  .      2_556  N
  P1        Li4              3.121(21)  .     -1_666  N
  P2        P1              2.9470(30)  .      2_556  N
  P2        O1                1.512(5)  .      1_555  N
  P2        O5                1.524(4)  .      2_555  N
  P2        O10               1.584(5)  .      2_556  N
  P2        O11               1.516(5)  .     -2_465  N
  P2        Li2              2.980(16)  .      1_565  N
  P2        Li2              2.993(16)  .     -1_565  N
  P2        Li3              3.113(15)  .     -1_666  N
  P2        Li4              2.658(20)  .      2_556  N
  P3        P4              2.8592(30)  .     -2_466  N
  P3        O3                1.514(5)  .      2_546  N
  P3        O7                1.546(5)  .      1_555  N
  P3        O9                1.616(4)  .      1_555  N
  P3        O13               1.563(5)  .     -2_466  N
  P3        Li1               3.108(4)  .      2_646  N
  P3        Li3              3.012(14)  .     -2_455  N
  P3        Li4              2.893(19)  .     -2_455  N
  P4        P3              2.8592(30)  .     -2_564  N
  P4        O2                1.519(5)  .      1_555  N
  P4        O6                1.524(4)  .     -2_565  N
  P4        O9                1.582(5)  .     -2_564  N
  P4        O14               1.589(5)  .     -2_565  N
  P4        Li1               3.171(4)  .      1_455  N
  P4        Li1               3.153(4)  .     -1_775  N
  P4        Li1               3.081(4)  .     -2_465  N
  P4        Li2              2.920(15)  .      2_555  N
  P4        Li2              3.078(16)  .     -1_665  N
  O1        Co1               2.105(5)  .      1_555  N
  O1        P2                1.512(5)  .      1_555  N
  O1        Li3              2.261(16)  .     -1_666  N
  O1        Li4              1.681(21)  .      2_556  N
  O2        P4                1.519(5)  .      1_555  N
  O2        Li1               1.983(5)  .      1_455  N
  O2        Li2              1.872(15)  .      2_555  N
  O2        Co3               1.983(5)  .      1_455  N
  O3        Co1               2.028(4)  .      1_555  N
  O3        P3                1.514(5)  .      2_556  N
  O3        Li1               2.104(6)  .      1_455  N
  O3        Co3               2.104(6)  .      1_455  N
  O4        Co2               2.030(5)  .      2_556  N
  O4        P1                1.529(5)  .     -2_465  N
  O4        Li4              1.962(20)  .      2_556  N
  O5        P2                1.524(4)  .      2_545  N
  O5        Li2              1.948(15)  .      2_555  N
  O5        Li2              1.841(16)  .     -2_555  N
  O6        Co2               2.180(5)  .      2_555  N
  O6        P4                1.524(4)  .     -2_465  N
  O6        Li1               2.006(6)  .      1_455  N
  O6        Co3               2.006(6)  .      1_455  N
  O7        P3                1.546(5)  .      1_555  N
  O7        Li3              2.810(15)  .      2_556  N
  O7        Li3              1.868(13)  .     -2_455  N
  O7        Li4              1.931(22)  .     -2_455  N
  O8        Co2               2.068(4)  .      1_555  N
  O8        P1                1.547(4)  .      2_546  N
  O8        Li3              1.952(14)  .     -2_455  N
  O8        Li4              2.474(20)  .      1_555  N
  O9        P3                1.616(4)  .      1_555  N
  O9        P4                1.582(5)  .     -2_466  N
  O10       P1                1.633(5)  .      1_555  N
  O10       P2                1.584(5)  .      2_546  N
  O10       Li3              2.799(15)  .     -2_455  N
  O11       Co1               2.067(4)  .      1_555  N
  O11       Co2               2.091(4)  .      1_555  N
  O11       P2                1.516(5)  .     -2_565  N
  O11       Li4              2.760(19)  .     -1_666  N
  O12       Co2               2.173(4)  .      1_555  N
  O12       P1                1.556(4)  .      1_555  N
  O12       Li3              1.899(14)  .     -2_455  N
  O12       Li4              2.454(19)  .      2_556  N
  O13       Co1               2.226(5)  .      2_555  N
  O13       Co2               2.128(5)  .      2_555  N
  O13       P3                1.563(5)  .     -2_564  N
  O13       Li1               2.220(5)  .      1_455  N
  O13       Co3               2.220(5)  .      1_455  N
  O14       Co1               2.123(5)  .      1_555  N
  O14       P4                1.589(5)  .     -2_465  N
  O14       Li1               2.154(5)  .      2_645  N
  O14       Li2              2.025(16)  .      2_555  N
  O14       Co3               2.154(5)  .      2_645  N
  Li1       Co2             3.1806(35)  .      2_655  N
  Li1       P3                3.108(4)  .      2_656  N
  Li1       P4                3.171(4)  .      1_655  N
  Li1       P4                3.153(4)  .     -1_775  N
  Li1       P4                3.081(4)  .     -2_565  N
  Li1       O2                1.983(5)  .      1_655  N
  Li1       O3                2.104(6)  .      1_655  N
  Li1       O6                2.006(6)  .      1_655  N
  Li1       O13               2.220(5)  .      1_655  N
  Li1       O14               2.154(5)  .      2_655  N
  Li1       Li1               3.335(6)  .     -1_875  N
  Li1       Li2              3.315(16)  .      1_665  N
  Li1       Li2              3.160(14)  .      2_655  N
  Li2       P2               2.980(16)  .      1_545  N
  Li2       P2               2.993(16)  .     -1_565  N
  Li2       P4               2.920(15)  .      2_545  N
  Li2       P4               3.078(16)  .     -1_665  N
  Li2       O2               1.872(15)  .      2_545  N
  Li2       O5               1.948(15)  .      2_545  N
  Li2       O5               1.841(16)  .     -2_455  N
  Li2       O14              2.025(16)  .      2_545  N
  Li2       Li1              3.315(16)  .      1_445  N
  Li2       Li1              3.160(14)  .      2_645  N
  Li2       Li2              2.617(29)  .     -1_555  N
  Li2       Co3              3.160(14)  .      2_645  N
  Li3       Co2              2.931(14)  .     -2_555  N
  Li3       P1               2.990(14)  .     -1_666  N
  Li3       P1               2.938(14)  .     -2_555  N
  Li3       P2               3.113(15)  .     -1_666  N
  Li3       P3               3.012(14)  .     -2_555  N
  Li3       O1               2.261(16)  .     -1_666  N
  Li3       O7               2.810(15)  .      2_546  N
  Li3       O7               1.868(13)  .     -2_555  N
  Li3       O8               1.952(14)  .     -2_555  N
  Li3       O10              2.799(15)  .     -2_555  N
  Li3       O12              1.899(14)  .     -2_555  N
  Li3       Li4              3.219(24)  .      1_555  N
  Li3       Li4              3.358(24)  .     -1_656  N
  Li3       Li4              2.810(25)  .     -2_555  N
  Li4       Co2              3.210(18)  .      1_555  N
  Li4       P1               3.015(19)  .      2_546  N
  Li4       P1               3.121(21)  .     -1_666  N
  Li4       P2               2.658(20)  .      2_546  N
  Li4       P3               2.893(19)  .     -2_555  N
  Li4       O1               1.681(21)  .      2_546  N
  Li4       O4               1.962(20)  .      2_546  N
  Li4       O7               1.931(22)  .     -2_555  N
  Li4       O8               2.474(20)  .      1_555  N
  Li4       O11              2.760(19)  .     -1_666  N
  Li4       O12              2.454(19)  .      2_546  N
  Li4       Li3              3.219(24)  .      1_555  N
  Li4       Li3              3.358(24)  .     -1_656  N
  Li4       Li3              2.810(25)  .     -2_455  N
  Co3       O2                1.983(5)  .      1_655  N
  Co3       O3                2.104(6)  .      1_655  N
  Co3       O6                2.006(6)  .      1_655  N
  Co3       O13               2.220(5)  .      1_655  N
  Co3       O14               2.154(5)  .      2_655  N
  Co3       Li2              3.160(14)  .      2_655  N

loop_
      _geom_angle_atom_site_label_1
      _geom_angle_atom_site_label_2
      _geom_angle_atom_site_label_3
      _geom_angle
      _geom_angle_site_symmetry_1
      _geom_angle_site_symmetry_2
      _geom_angle_site_symmetry_3
      _geom_angle_publ_flag
  O1        Co1       O3              100.14(19)      1_555  .      1_555  N
  O1        Co1       O11             111.53(19)      1_555  .      1_555  N
  O1        Co1       O14             145.94(21)      1_555  .      1_555  N
  O3        Co1       O11              90.63(18)      1_555  .      1_555  N
  O3        Co1       O14              94.60(20)      1_555  .      1_555  N
  O11       Co1       O14              98.73(18)      1_555  .      1_555  N
  O4        Co2       O8               84.60(18)      2_546  .      1_555  N
  O4        Co2       O11              95.03(18)      2_546  .      1_555  N
  O4        Co2       O13             177.02(20)      2_546  .      2_545  N
  O8        Co2       O11             169.24(17)      1_555  .      1_555  N
  O8        Co2       O13              96.85(19)      1_555  .      2_545  N
  O11       Co2       O13              83.05(18)      1_555  .      2_545  N
  O8        P1        O10             108.18(27)      2_556  .      1_555  N
  O8        P1        O12             109.11(29)      2_556  .      1_555  N
  O10       P1        O12             103.57(26)      1_555  .      1_555  N
  O1        P2        O5              111.42(29)      1_555  .      2_555  N
  O1        P2        O10             106.90(27)      1_555  .      2_556  N
  O5        P2        O10             104.39(29)      2_555  .      2_556  N
  O5        P2        Li4               138.2(5)      2_555  .      2_556  N
  O10       P2        Li4               110.0(5)      2_556  .      2_556  N
  

#==============================================================================
# 9. INSTRUMENT CHARACTERIZATION

_exptl_special_details
; Data was collected with powder sample packed in Kapton capillary
;

_pd_proc_info_excluded_regions
; Reflections exceeding 2-theta 30 were omitted for the ease of refinement. 
;


_pd_instr_location
; Advanced Photon Source at Argonne National Laboratory
;

_diffrn_ambient_temperature       298
_diffrn_source                    ?
_diffrn_source_type               'Synchrotron'
_diffrn_measurement_device_type   'Advanced Photon Source'
_pd_meas_scan_method              Cont       
_computing_data_collection        
'Advance Photon Source Argonne National Laboratory'
_computing_data_reduction         Pwder4
_diffrn_radiation_monochromator   'Si'
_pd_spec_mounting              
'kapton capillary'
_pd_spec_mount_mode               
Transmission      
_pd_spec_shape                    Irregular       


loop_ _atom_type_symbol
      _atom_type_number_in_cell
      _atom_type_scat_dispersion_real
      _atom_type_scat_dispersion_imag
      _atom_type_scat_Cromer_Mann_a1
      _atom_type_scat_Cromer_Mann_a2
      _atom_type_scat_Cromer_Mann_a3
      _atom_type_scat_Cromer_Mann_a4
      _atom_type_scat_Cromer_Mann_b1
      _atom_type_scat_Cromer_Mann_b2
      _atom_type_scat_Cromer_Mann_b3
      _atom_type_scat_Cromer_Mann_b4
      _atom_type_scat_Cromer_Mann_c
      _atom_type_scat_source
  Co         8.0    0.000    0.000
 12.2841 4.27910 7.34090 0.27840 4.00340 13.5359 2.34880 71.1692 1.01180 
  International_Tables_Vol_C
  P         16.0    0.000    0.000
 6.43450 1.90670 4.17910 27.1570 1.78000 0.52600 1.49080 68.1645 1.11490 
  International_Tables_Vol_C
  O         56.0    0.000    0.000
 3.04850 13.2771 2.28680 5.70110 1.54630 0.32390 0.86700 32.9089 0.25080 
  International_Tables_Vol_C
  Li        14.92    0.000    0.000
 1.12820 3.95460 0.75080 1.05240 0.61750 85.3905 0.46530 168.261 0.03770 
  International_Tables_Vol_C
_diffrn_radiation_probe                x-ray
_diffrn_radiation_polarisn_ratio       0.99
_diffrn_radiation_wavelength           0.413988
_diffrn_radiation_type                 Synchrotron
_pd_proc_ls_prof_R_factor              0.0571
_pd_proc_ls_prof_wR_factor             0.0797
_pd_proc_ls_prof_wR_expected           0.0494
_refine_ls_R_Fsqd_factor               0.04534

_pd_proc_ls_background_function
;   GSAS Background function number 1 with 36 terms.
 Shifted Chebyshev function of 1st kind
      1:    165.338     2:   -31.4210     3:   -8.19118     4:    6.28432    
      5:   -10.8524     6:    14.3842     7:   -8.22810     8:  -0.949190    
      9:    13.3092    10:   -14.8044    11:    4.75285    12:   -1.09442    
     13:  -0.739293    14:    5.47743    15:   -2.87265    16:    1.05489    
     17:   -3.22764    18:    1.21714    19:   0.537209    20:   -3.25962    
     21:    2.18736    22:   -1.12437    23:   -2.15219    24:    3.41374    
     25:   -3.88852    26:    1.14500    27:    3.06741    28:   -3.05038    
     29:   0.529274    30:   0.298855    31:   -4.06399    32:    1.50867    
     33:    1.15056    34:   -2.20673    35:   0.550944    36:   5.540140E-02
;

_exptl_absorpt_process_details
;   
 No correction is applied.
;

_pd_proc_ls_profile_function
;
 CW Profile function number 3 with  19 terms
 Pseudovoigt profile coefficients as parameterized in
 P. Thompson, D.E. Cox & J.B. Hastings (1987). J. Appl. Cryst.,20,79-83.
 Asymmetry correction of L.W. Finger, D.E. Cox & A. P. Jephcoat (1994).
 J. Appl. Cryst.,27,892-900.
 #1(GU)   =    6.454 #2(GV)   =   -0.998 #3(GW)   =    0.075
 #4(GP)   =    0.000 #5(LX)   =    0.327 #6(LY)   =    0.000
 #7(S/L)  =   0.0011 #8(H/L)  =   0.0014
 #9(trns) =     0.00 #10(shft)=   0.0000
 #11(stec)=     0.00 #12(ptec)=     0.00 #13(sfec)=     0.00
 #14(L11) =    0.067 #15(L22) =    0.070 #16(L33) =    0.058
 #17(L12) =    0.010 #18(L13) =    0.010 #19(L23) =   -0.004
 Peak tails are ignored  where the intensity is below 0.0010 times the peak
   Aniso. broadening axis   0.0   0.0   1.0
;
_pd_proc_ls_peak_cutoff 0.00100
_pd_proc_info_datetime                 2011-08-25T11:21:17
_pd_calc_method                        "Rietveld Refinement"
_reflns_number_total                   2079
_reflns_limit_h_min                    0
_reflns_limit_h_max                    12
_reflns_limit_k_min                    0
_reflns_limit_k_max                    12
_reflns_limit_l_min                    -13
_reflns_limit_l_max                    13
_reflns_d_resolution_high              0.800
_reflns_d_resolution_low               10.729
loop_
      _pd_meas_counts_total
      _pd_proc_ls_weight
      _pd_proc_intensity_bkg_calc
      _pd_calc_intensity_total
  155.0      0.00645     170.27731   170.20966
  162.0      0.00617     170.33261   170.26570
  169.0      0.00592     170.38843   170.32228
  172.0      0.00581     170.44475   170.37944
  180.0      0.00556     170.50154   170.43709
  165.0      0.00606     170.55878   170.49524
  174.0      0.00575     170.61642   170.55382
  153.0      0.00654     170.67445   170.61284
  144.0      0.00694     170.73283   170.67226
  177.0      0.00565     170.79153   170.73201
  163.0      0.00613     170.85057   170.79214
  167.0      0.00599     170.90988   170.85258
  159.0      0.00629     170.96942   170.91330
  156.0      0.00641     171.02919   170.97427
  189.0      0.00529     171.08917   171.03548
  176.0      0.00568     171.14934   171.09691
  192.0      0.00521     171.20966   171.15851
  181.0      0.00552     171.27010   171.22028
  192.0      0.00521     171.33066   171.28220
  184.0      0.00543     171.39130   171.34421
  171.0      0.00585     171.45200   171.40630
  158.0      0.00633     171.51276   171.46849
  191.0      0.00524     171.57352   171.53070
  187.0      0.00535     171.63428   171.59294
  189.0      0.00529     171.69502   171.65518
  172.0      0.00581     171.75574   171.71741
  176.0      0.00568     171.81638   171.77960
  169.0      0.00592     171.87694   171.84172
  177.0      0.00565     171.93742   171.90376
  174.0      0.00575     171.99776   171.96570
  169.0      0.00592     172.05797   172.02753
  175.0      0.00571     172.11803   172.08922
  177.0      0.00565     172.17790   172.15074
  181.0      0.00552     172.23759   172.21210
  187.0      0.00535     172.29709   172.27325
  161.0      0.00621     172.35635   172.33421
  168.0      0.00595     172.41537   172.39493
  183.0      0.00546     172.47415   172.45541
  176.0      0.00568     172.53265   172.51564
  161.0      0.00621     172.59087   172.57558
  176.0      0.00568     172.64877   172.63522
  180.0      0.00556     172.70638   172.69458
  173.0      0.00578     172.76363   172.75360
  167.0      0.00599     172.82054   172.81227
  183.0      0.00546     172.87709   172.87061
  199.0      0.00503     172.93329   172.92859
  177.0      0.00565     172.98909   172.98618
  158.0      0.00633     173.04449   173.04337
  170.0      0.00588     173.09949   173.10016
  184.0      0.00543     173.15405   173.15652
  194.0      0.00515     173.20819   173.21246
  187.0      0.00535     173.26189   173.26796
  196.0      0.00510     173.31511   173.32300
  175.0      0.00571     173.36786   173.37756
  188.0      0.00532     173.42014   173.43164
  180.0      0.00556     173.47192   173.48526
  174.0      0.00575     173.52321   173.53835
  157.0      0.00637     173.57397   173.59094
  174.0      0.00575     173.62424   173.64301
  178.0      0.00562     173.67395   173.78769
  174.0      0.00575     173.72311   173.83990
  174.0      0.00575     173.77176   173.89162
  175.0      0.00571     173.81982   173.94279
  182.0      0.00549     173.86732   173.99341
  169.0      0.00592     173.91423   174.04346
  151.0      0.00662     173.96059   174.09299
  161.0      0.00621     174.00633   174.14192
  180.0      0.00556     174.05148   174.19029
  170.0      0.00588     174.09602   174.23807
  161.0      0.00621     174.13995   174.28526
  181.0      0.00552     174.18324   174.33186
  178.0      0.00562     174.22592   174.37787
  175.0      0.00571     174.26796   174.42325
  186.0      0.00538     174.30936   174.46802
  199.0      0.00503     174.35010   174.51216
  168.0      0.00595     174.39021   174.55571
  170.0      0.00588     174.42964   174.59860
  172.0      0.00581     174.46840   174.64087
  156.0      0.00641     174.50652   174.68250
  179.0      0.00559     174.54393   174.72346
  189.0      0.00529     174.58067   174.76381
  172.0      0.00581     174.61674   174.80350
  183.0      0.00546     174.65210   174.84253
  167.0      0.00599     174.68677   174.88091
  162.0      0.00617     174.72073   174.91861
  151.0      0.00662     174.75401   174.95566
  160.0      0.00625     174.78658   174.99203
  169.0      0.00592     174.81844   175.02774
  172.0      0.00581     174.84958   175.06281
  174.0      0.00575     174.87999   175.09715
  182.0      0.00549     174.90968   175.13086
  177.0      0.00565     174.93867   175.16389
  186.0      0.00538     174.96692   175.19623
  171.0      0.00585     174.99443   175.22789
  156.0      0.00641     175.02122   175.25888
  197.0      0.00508     175.04727   175.28920
  188.0      0.00532     175.07260   175.31883
  164.0      0.00610     175.09717   175.34778
  172.0      0.00581     175.12102   175.37607
  160.0      0.00625     175.14410   175.40367
  172.0      0.00581     175.16646   175.43060
  173.0      0.00578     175.18806   175.45685
  175.0      0.00571     175.20892   175.48244
  167.0      0.00599     175.22903   175.50735
  172.0      0.00581     175.24838   175.53159
  166.0      0.00602     175.26701   175.55518
  154.0      0.00649     175.28487   175.57808
  163.0      0.00613     175.30197   175.60033
  155.0      0.00645     175.31833   175.62193
  154.0      0.00649     175.33394   175.64287
  193.0      0.00518     175.34879   175.66318
  188.0      0.00532     175.36288   175.68283
  173.0      0.00578     175.37622   175.70186
  162.0      0.00617     175.38882   175.72025
  162.0      0.00617     175.40067   175.73799
  164.0      0.00610     175.41174   175.75514
  165.0      0.00606     175.42209   175.77165
  169.0      0.00592     175.43167   175.78755
  185.0      0.00541     175.44049   175.80287
  158.0      0.00633     175.44858   175.81760
  189.0      0.00529     175.45592   175.83173
  171.0      0.00585     175.46249   175.84529
  164.0      0.00610     175.46834   175.85829
  159.0      0.00629     175.47342   175.87073
  181.0      0.00552     175.47777   175.88263
  164.0      0.00610     175.48137   175.89400
  166.0      0.00602     175.48424   175.90483
  167.0      0.00599     175.48636   175.91516
  180.0      0.00556     175.48773   175.92500
  171.0      0.00585     175.48839   175.93436
  181.0      0.00552     175.48830   175.94327
  175.0      0.00571     175.48747   175.95171
  167.0      0.00599     175.48592   175.95973
  177.0      0.00565     175.48363   175.96735
  176.0      0.00568     175.48062   175.97455
  167.0      0.00599     175.47688   175.98138
  173.0      0.00578     175.47243   175.98788
  162.0      0.00617     175.46725   175.99405
  163.0      0.00613     175.46135   175.99992
  157.0      0.00637     175.45474   176.00551
  191.0      0.00524     175.44742   176.01086
  186.0      0.00538     175.43939   176.01599
  184.0      0.00543     175.43065   176.02094
  191.0      0.00524     175.42120   176.02574
  158.0      0.00633     175.41106   176.03044
  192.0      0.00521     175.40022   176.03506
  161.0      0.00621     175.38869   176.03966
  161.0      0.00621     175.37645   176.04428
  151.0      0.00662     175.36354   176.04897
  184.0      0.00543     175.34995   176.05379
  187.0      0.00535     175.33565   176.05878
  192.0      0.00521     175.32069   176.06401
  194.0      0.00515     175.30505   176.06956
  192.0      0.00521     175.28874   176.07550
  176.0      0.00568     175.27177   176.08189
  194.0      0.00515     175.25412   176.08884
  183.0      0.00546     175.23582   176.09644
  168.0      0.00595     175.21686   176.10477
  185.0      0.00541     175.19725   176.11397
  168.0      0.00595     175.17700   176.12415
  185.0      0.00541     175.15608   176.13545
  185.0      0.00541     175.13454   176.14801
  167.0      0.00599     175.11235   176.16197
  169.0      0.00592     175.08952   176.17757
  188.0      0.00532     175.06607   176.19495
  192.0      0.00521     175.04199   176.21434
  184.0      0.00543     175.01730   176.23599
  163.0      0.00613     174.99199   176.26018
  142.0      0.00704     174.96605   176.28720
  155.0      0.00645     174.93951   176.31738
  189.0      0.00529     174.91237   176.35112
  218.0      0.00459     174.88464   176.38881
  190.0      0.00526     174.85631   176.43094
  173.0      0.00578     174.82736   176.47804
  177.0      0.00565     174.79785   176.53076
  177.0      0.00565     174.76775   176.58977
  189.0      0.00529     174.73708   176.65585
  177.0      0.00565     174.70583   176.72992
  164.0      0.00610     174.67400   176.81306
  163.0      0.00613     174.64163   176.90645
  185.0      0.00541     174.60867   177.01149
  186.0      0.00538     174.57518   177.12985
  178.0      0.00562     174.54112   177.26343
  181.0      0.00552     174.50653   177.41447
  164.0      0.00610     174.47139   177.58568
  198.0      0.00505     174.43571   177.78024
  186.0      0.00538     174.39951   178.00194
  182.0      0.00549     174.36278   178.25534
  179.0      0.00559     174.32553   178.54607
  163.0      0.00613     174.28777   178.88086
  179.0      0.00559     174.24947   179.26819
  178.0      0.00562     174.21068   179.71849
  180.0      0.00556     174.17139   180.24495
  185.0      0.00541     174.13159   180.86491
  173.0      0.00578     174.09131   181.60150
  170.0      0.00588     174.05054   182.48822
  195.0      0.00513     174.00926   183.57591
  213.0      0.00469     173.96753   184.94725
  220.0      0.00455     173.92534   186.74210
  199.0      0.00503     173.88266   189.19386
  226.0      0.00442     173.83951   192.68263
  245.0      0.00408     173.79591   197.78557
  258.0      0.00388     173.75186   205.30762
  287.0      0.003484    173.70737   216.25548
  289.0      0.003460    173.66243   231.69086
  342.0      0.002924    173.61705   252.46152
  392.0      0.002551    173.57123   278.73434
  402.0      0.002488    173.52499   309.39612
  486.0      0.002058    173.47833   341.51767
  526.0      0.001901    173.43124   370.31924
  508.0      0.001969    173.38374   389.87692
  474.0      0.002110    173.33583   394.30328
  453.0      0.002208    173.28754   381.02109
  437.0      0.002288    173.23883   353.88004
  379.0      0.002639    173.18973   320.57355
  358.0      0.002793    173.14026   287.68976
  304.0      0.003289    173.09038   259.01007
  270.0      0.00370     173.04013   236.03807
  266.0      0.00376     172.98953   218.81578
  220.0      0.00455     172.93854   206.57318
  189.0      0.00529     172.88719   198.18587
  200.0      0.00500     172.83548   192.53540
  194.0      0.00515     172.78343   188.69775
  196.0      0.00510     172.73102   186.00548
  217.0      0.00461     172.67828   184.02592
  179.0      0.00559     172.62520   182.49651
  170.0      0.00588     172.57178   181.26553
  186.0      0.00538     172.51805   180.24509
  182.0      0.00549     172.46399   179.38153
  180.0      0.00556     172.40962   178.64050
  197.0      0.00508     172.35492   177.99751
  164.0      0.00610     172.29993   177.43462
  178.0      0.00562     172.24463   176.93794
  184.0      0.00543     172.18903   176.49631
  168.0      0.00595     172.13315   176.10104
  158.0      0.00633     172.07698   175.74489
  165.0      0.00606     172.02051   175.42204
  188.0      0.00532     171.96379   175.12776
  171.0      0.00585     171.90678   174.85799
  157.0      0.00637     171.84952   174.60945
  185.0      0.00541     171.79198   174.37930
  185.0      0.00541     171.73418   174.16525
  175.0      0.00571     171.67616   173.96533
  164.0      0.00610     171.61786   173.77777
  170.0      0.00588     171.55934   173.60117
  154.0      0.00649     171.50058   173.43425
  158.0      0.00633     171.44157   173.27592
  183.0      0.00546     171.38234   173.12531
  176.0      0.00568     171.32289   172.98154
  156.0      0.00641     171.26324   172.84393
  191.0      0.00524     171.20335   172.71182
  191.0      0.00524     171.14325   172.58469
  167.0      0.00599     171.08296   172.46208
  153.0      0.00654     171.02248   172.34352
  155.0      0.00645     170.96179   172.22867
  152.0      0.00658     170.90091   172.11713
  174.0      0.00575     170.83986   172.00867
  185.0      0.00541     170.77863   171.90298
  184.0      0.00543     170.71719   171.79982
  181.0      0.00552     170.65564   171.69902
  165.0      0.00606     170.59387   171.60031
  179.0      0.00559     170.53195   171.50357
  180.0      0.00556     170.46988   171.40863
  150.0      0.00667     170.40767   171.31535
  158.0      0.00633     170.34531   171.22360
  160.0      0.00625     170.28279   171.13327
  186.0      0.00538     170.22015   171.04424
  169.0      0.00592     170.15736   170.95641
  150.0      0.00667     170.09445   170.86969
  170.0      0.00588     170.03142   170.78403
  155.0      0.00645     169.96826   170.69934
  171.0      0.00585     169.90498   170.61554
  155.0      0.00645     169.84161   170.53258
  166.0      0.00602     169.77812   170.45041
  160.0      0.00625     169.71454   170.36899
  152.0      0.00658     169.65083   170.28822
  140.0      0.00714     169.58705   170.20810
  152.0      0.00658     169.52318   170.12860
  180.0      0.00556     169.45921   170.04965
  172.0      0.00581     169.39517   169.97124
  165.0      0.00606     169.33105   169.89334
  143.0      0.00699     169.26686   169.81590
  153.0      0.00654     169.20261   169.73892
  153.0      0.00654     169.13829   169.66237
  162.0      0.00617     169.07391   169.58621
  165.0      0.00606     169.00946   169.51042
  143.0      0.00699     168.94498   169.43501
  159.0      0.00629     168.88043   169.35994
  163.0      0.00613     168.81584   169.28519
  153.0      0.00654     168.75122   169.21074
  152.0      0.00658     168.68657   169.13663
  158.0      0.00633     168.62187   169.06277
  166.0      0.00602     168.55716   168.98921
  154.0      0.00649     168.49242   168.91591
  169.0      0.00592     168.42767   168.84286
  166.0      0.00602     168.36287   168.77005
  167.0      0.00599     168.29810   168.69749
  170.0      0.00588     168.23331   168.62517
  157.0      0.00637     168.16849   168.55305
  160.0      0.00625     168.10370   168.48116
  165.0      0.00606     168.03891   168.40948
  142.0      0.00704     167.97409   168.33800
  161.0      0.00621     167.90932   168.26672
  148.0      0.00676     167.84456   168.19565
  169.0      0.00592     167.77982   168.12477
  146.0      0.00685     167.71507   168.05406
  155.0      0.00645     167.65038   167.98355
  187.0      0.00535     167.58571   167.91322
  186.0      0.00538     167.52106   167.84306
  182.0      0.00549     167.45645   167.77309
  167.0      0.00599     167.39189   167.70329
  149.0      0.00671     167.32736   167.63367
  166.0      0.00602     167.26289   167.56419
  131.0      0.00763     167.19847   167.49490
  151.0      0.00662     167.13409   167.42581
  147.0      0.00680     167.06978   167.35686
  144.0      0.00694     167.00552   167.28807
  158.0      0.00633     166.94133   167.21947
  173.0      0.00578     166.87720   167.15102
  145.0      0.00690     166.81314   167.08273
  149.0      0.00671     166.74916   167.01462
  159.0      0.00629     166.68524   166.94666
  164.0      0.00610     166.62143   166.87888
  167.0      0.00599     166.55768   166.81126
  178.0      0.00562     166.49403   166.74382
  172.0      0.00581     166.43045   166.67653
  183.0      0.00546     166.36697   166.60941
  177.0      0.00565     166.30359   166.54247
  159.0      0.00629     166.24030   166.47568
  164.0      0.00610     166.17712   166.40907
  161.0      0.00621     166.11404   166.34264
  146.0      0.00685     166.05106   166.27635
  147.0      0.00680     165.98820   166.21025
  169.0      0.00592     165.92546   166.14433
  165.0      0.00606     165.86282   166.07857
  141.0      0.00709     165.80029   166.01300
  176.0      0.00568     165.73790   165.94760
  185.0      0.00541     165.67564   165.88237
  170.0      0.00588     165.61349   165.81732
  164.0      0.00610     165.55148   165.75244
  146.0      0.00685     165.48961   165.68776
  171.0      0.00585     165.42784   165.62325
  164.0      0.00610     165.36624   165.55894
  160.0      0.00625     165.30478   165.49481
  149.0      0.00671     165.24347   165.43086
  166.0      0.00602     165.18228   165.36710
  169.0      0.00592     165.12125   165.30353
  159.0      0.00629     165.06038   165.24016
  189.0      0.00529     164.99963   165.17694
  189.0      0.00529     164.93907   165.11395
  166.0      0.00602     164.87866   165.05116
  176.0      0.00568     164.81839   164.98854
  163.0      0.00613     164.75832   164.92615
  157.0      0.00637     164.69839   164.86392
  181.0      0.00552     164.63864   164.80193
  161.0      0.00621     164.57906   164.74013
  172.0      0.00581     164.51964   164.67853
  167.0      0.00599     164.46040   164.61713
  174.0      0.00575     164.40132   164.55594
  173.0      0.00578     164.34245   164.49496
  158.0      0.00633     164.28374   164.43419
  176.0      0.00568     164.22522   164.37363
  171.0      0.00585     164.16689   164.31329
  157.0      0.00637     164.10873   164.16087
  181.0      0.00552     164.05080   164.10217
  171.0      0.00585     163.99301   164.04364
  162.0      0.00617     163.93544   163.98531
  186.0      0.00538     163.87807   163.92719
  187.0      0.00535     163.82088   163.86925
  176.0      0.00568     163.76392   163.81154
  148.0      0.00676     163.70714   163.75403
  189.0      0.00529     163.65054   163.69670
  148.0      0.00676     163.59419   163.63960
  140.0      0.00714     163.53801   163.58269
  178.0      0.00562     163.48207   163.52602
  173.0      0.00578     163.42633   163.46954
  163.0      0.00613     163.37079   163.41328
  171.0      0.00585     163.31549   163.35725
  167.0      0.00599     163.26038   163.30144
  161.0      0.00621     163.20549   163.24583
  158.0      0.00633     163.15083   163.19046
  160.0      0.00625     163.09639   163.13531
  169.0      0.00592     163.04218   163.08038
  173.0      0.00578     162.98816   163.02568
  166.0      0.00602     162.93440   162.97124
  168.0      0.00595     162.88086   162.91698
  173.0      0.00578     162.82753   162.86298
  158.0      0.00633     162.77444   162.80920
  162.0      0.00617     162.72160   162.75568
  178.0      0.00562     162.66899   162.70238
  162.0      0.00617     162.61659   162.64931
  169.0      0.00592     162.56445   162.59650
  165.0      0.00606     162.51254   162.54391
  167.0      0.00599     162.46086   162.49156
  171.0      0.00585     162.40942   162.43947
  144.0      0.00694     162.35825   162.38763
  152.0      0.00658     162.30728   162.33603
  134.0      0.00746     162.25659   162.28467
  131.0      0.00763     162.20613   162.23358
  142.0      0.00704     162.15591   162.18272
  152.0      0.00658     162.10594   162.13211
  159.0      0.00629     162.05623   162.08176
  151.0      0.00662     162.00677   162.03166
  152.0      0.00658     161.95753   161.98181
  168.0      0.00595     161.90858   161.93224
  150.0      0.00667     161.85988   161.88290
  145.0      0.00690     161.81142   161.83383
  164.0      0.00610     161.76321   161.78502
  163.0      0.00613     161.71527   161.73647
  172.0      0.00581     161.66759   161.68819
  157.0      0.00637     161.62015   161.64015
  163.0      0.00613     161.57297   161.59239
  174.0      0.00575     161.52606   161.54489
  159.0      0.00629     161.47940   161.49765
  166.0      0.00602     161.43301   161.45068
  154.0      0.00649     161.38690   161.40398
  152.0      0.00658     161.34103   161.35754
  168.0      0.00595     161.29543   161.31137
  167.0      0.00599     161.25009   161.26549
  183.0      0.00546     161.20503   161.21986
  171.0      0.00585     161.16022   161.17450
  168.0      0.00595     161.11569   161.12943
  151.0      0.00662     161.07144   161.08461
  159.0      0.00629     161.02742   161.04005
  169.0      0.00592     160.98370   160.99580
  156.0      0.00641     160.94025   160.95181
  170.0      0.00588     160.89705   160.90808
  158.0      0.00633     160.85414   160.86465
  160.0      0.00625     160.81149   160.82149
  152.0      0.00658     160.76912   160.77861
  181.0      0.00552     160.72702   160.73599
  162.0      0.00617     160.68520   160.69366
  158.0      0.00633     160.64365   160.65161
  165.0      0.00606     160.60236   160.60983
  173.0      0.00578     160.56136   160.56833
  167.0      0.00599     160.52063   160.52711
  150.0      0.00667     160.48016   160.48618
  188.0      0.00532     160.44000   160.44553
  165.0      0.00606     160.40010   160.40517
  150.0      0.00667     160.36047   160.36507
  173.0      0.00578     160.32114   160.32526
  177.0      0.00565     160.28206   160.28572
  175.0      0.00571     160.24327   160.24648
  177.0      0.00565     160.20476   160.20750
  173.0      0.00578     160.16652   160.16884
  176.0      0.00568     160.12857   160.13043
  157.0      0.00637     160.09088   160.09232
  164.0      0.00610     160.05348   160.05449
  165.0      0.00606     160.01637   160.01695
  159.0      0.00629     159.97954   159.97969
  160.0      0.00625     159.94298   159.94270
  164.0      0.00610     159.90669   159.90601
  180.0      0.00556     159.87070   159.86961
  154.0      0.00649     159.83498   159.83348
  156.0      0.00641     159.79953   159.79764
  153.0      0.00654     159.76437   159.76208
  180.0      0.00556     159.72949   159.72681
  175.0      0.00571     159.69490   159.69183
  155.0      0.00645     159.66058   159.65714
  146.0      0.00685     159.62654   159.62271
  145.0      0.00690     159.59279   159.58858
  145.0      0.00690     159.55931   159.55473
  156.0      0.00641     159.52611   159.52118
  143.0      0.00699     159.49319   159.48790
  142.0      0.00704     159.46056   159.45491
  171.0      0.00585     159.42821   159.42221
  166.0      0.00602     159.39612   159.38979
  162.0      0.00617     159.36433   159.35765
  177.0      0.00565     159.33282   159.32581
  169.0      0.00592     159.30159   159.29424
  159.0      0.00629     159.27063   159.26295
  179.0      0.00559     159.23994   159.23195
  162.0      0.00617     159.20955   159.20123
  160.0      0.00625     159.17943   159.17079
  161.0      0.00621     159.14958   159.14066
  154.0      0.00649     159.12003   159.11078
  187.0      0.00535     159.09074   159.08119
  148.0      0.00676     159.06174   159.05190
  158.0      0.00633     159.03300   159.02289
  141.0      0.00709     159.00456   158.99416
  159.0      0.00629     158.97638   158.96568
  136.0      0.00735     158.94849   158.93752
  125.0      0.00800     158.92087   158.90962
  162.0      0.00617     158.89352   158.88200
  162.0      0.00617     158.86646   158.85468
  149.0      0.00671     158.83968   158.82764
  171.0      0.00585     158.81314   158.80086
  181.0      0.00552     158.78691   158.77435
  140.0      0.00714     158.76094   158.74814
  138.0      0.00725     158.73524   158.72221
  144.0      0.00694     158.70982   158.69655
  144.0      0.00694     158.68468   158.67116
  148.0      0.00676     158.65981   158.64606
  153.0      0.00654     158.63519   158.62123
  159.0      0.00629     158.61087   158.59668
  145.0      0.00690     158.58681   158.57240
  145.0      0.00690     158.56302   158.54840
  160.0      0.00625     158.53949   158.52467
  168.0      0.00595     158.51625   158.50122
  162.0      0.00617     158.49327   158.47804
  186.0      0.00538     158.47055   158.45514
  177.0      0.00565     158.44810   158.43250
  173.0      0.00578     158.42593   158.41014
  148.0      0.00676     158.40402   158.38805
  165.0      0.00606     158.38239   158.36623
  170.0      0.00588     158.36101   158.34467
  175.0      0.00571     158.33989   158.32338
  154.0      0.00649     158.31905   158.30237
  164.0      0.00610     158.29845   158.28162
  170.0      0.00588     158.27814   158.26114
  156.0      0.00641     158.25807   158.24092
  161.0      0.00621     158.23828   158.22098
  150.0      0.00667     158.21873   158.20129
  136.0      0.00735     158.19946   158.18187
  142.0      0.00704     158.18045   158.16272
  162.0      0.00617     158.16168   158.14383
  166.0      0.00602     158.14319   158.12520
  150.0      0.00667     158.12495   158.10683
  164.0      0.00610     158.10696   158.08871
  143.0      0.00699     158.08923   158.07088
  156.0      0.00641     158.07176   158.05328
  171.0      0.00585     158.05453   158.03595
  179.0      0.00559     158.03757   158.01888
  165.0      0.00606     158.02087   158.00206
  160.0      0.00625     158.00441   157.98550
  174.0      0.00575     157.98820   157.96921
  188.0      0.00532     157.97224   157.95316
  169.0      0.00592     157.95653   157.93736
  156.0      0.00641     157.94107   157.92181
  180.0      0.00556     157.92587   157.90652
  168.0      0.00595     157.91090   157.89148
  185.0      0.00541     157.89619   157.87669
  191.0      0.00524     157.88171   157.86215
  160.0      0.00625     157.86749   157.84785
  182.0      0.00549     157.85352   157.83382
  180.0      0.00556     157.83977   157.82001
  155.0      0.00645     157.82628   157.80646
  150.0      0.00667     157.81302   157.79315
  134.0      0.00746     157.80000   157.78009
  139.0      0.00719     157.78723   157.76726
  151.0      0.00662     157.77469   157.75468
  155.0      0.00645     157.76241   157.74234
  157.0      0.00637     157.75034   157.73026
  157.0      0.00637     157.73851   157.71838
  172.0      0.00581     157.72693   157.70677
  134.0      0.00746     157.71556   157.69539
  166.0      0.00602     157.70444   157.68423
  173.0      0.00578     157.69356   157.67332
  142.0      0.00704     157.68289   157.66266
  159.0      0.00629     157.67245   157.65221
  154.0      0.00649     157.66226   157.64200
  154.0      0.00649     157.65228   157.63202
  162.0      0.00617     157.64255   157.62227
  170.0      0.00588     157.63303   157.61275
  163.0      0.00613     157.62373   157.60345
  139.0      0.00719     157.61467   157.59439
  156.0      0.00641     157.60582   157.58556
  157.0      0.00637     157.59720   157.57693
  155.0      0.00645     157.58879   157.56856
  174.0      0.00575     157.58061   157.56039
  170.0      0.00588     157.57265   157.55244
  153.0      0.00654     157.56491   157.54472
  180.0      0.00556     157.55737   157.53722
  165.0      0.00606     157.55006   157.52994
  144.0      0.00694     157.54298   157.52289
  168.0      0.00595     157.53609   157.51604
  159.0      0.00629     157.52943   157.50940
  135.0      0.00741     157.52298   157.50299
  128.0      0.00781     157.51672   157.49678
  146.0      0.00685     157.51070   157.49080
  199.0      0.00503     157.50487   157.48502
  155.0      0.00645     157.49925   157.47945
  167.0      0.00599     157.49384   157.47409
  148.0      0.00676     157.48863   157.46893
  153.0      0.00654     157.48363   157.46399
  179.0      0.00559     157.47884   157.45924
  162.0      0.00617     157.47424   157.45473
  150.0      0.00667     157.46985   157.45039
  170.0      0.00588     157.46565   157.44626
  131.0      0.00763     157.46167   157.44234
  167.0      0.00599     157.45787   157.43861
  199.0      0.00503     157.45427   157.43509
  179.0      0.00559     157.45087   157.43176
  186.0      0.00538     157.44766   157.42863
  169.0      0.00592     157.44464   157.42570
  153.0      0.00654     157.44182   157.42296
  148.0      0.00676     157.43919   157.42043
  155.0      0.00645     157.43675   157.41808
  154.0      0.00649     157.43449   157.41591
  166.0      0.00602     157.43243   157.41394
  147.0      0.00680     157.43056   157.41216
  157.0      0.00637     157.42888   157.41057
  172.0      0.00581     157.42737   157.40916
  177.0      0.00565     157.42606   157.40794
  152.0      0.00658     157.42491   157.40691
  162.0      0.00617     157.42395   157.40605
  157.0      0.00637     157.42317   157.40538
  168.0      0.00595     157.42258   157.40489
  148.0      0.00676     157.42216   157.40459
  140.0      0.00714     157.42192   157.40445
  151.0      0.00662     157.42186   157.40450
  149.0      0.00671     157.42197   157.40472
  129.0      0.00775     157.42224   157.40512
  157.0      0.00637     157.42270   157.40570
  164.0      0.00610     157.42332   157.40643
  183.0      0.00546     157.42412   157.40736
  169.0      0.00592     157.42508   157.40845
  150.0      0.00667     157.42621   157.40970
  167.0      0.00599     157.42752   157.41113
  174.0      0.00575     157.42899   157.41273
  163.0      0.00613     157.43062   157.41449
  154.0      0.00649     157.43240   157.41641
  163.0      0.00613     157.43436   157.41850
  163.0      0.00613     157.43648   157.42075
  169.0      0.00592     157.43875   157.42316
  170.0      0.00588     157.44119   157.42574
  159.0      0.00629     157.44377   157.42847
  156.0      0.00641     157.44653   157.43135
  180.0      0.00556     157.44943   157.43440
  154.0      0.00649     157.45248   157.43761
  180.0      0.00556     157.45570   157.44096
  180.0      0.00556     157.45906   157.44447
  153.0      0.00654     157.46259   157.44814
  172.0      0.00581     157.46625   157.45195
  159.0      0.00629     157.47005   157.45590
  162.0      0.00617     157.47401   157.46002
  169.0      0.00592     157.47812   157.46428
  179.0      0.00559     157.48238   157.46867
  178.0      0.00562     157.48677   157.47322
  190.0      0.00526     157.49130   157.47792
  168.0      0.00595     157.49599   157.48276
  157.0      0.00637     157.50081   157.48773
  169.0      0.00592     157.50577   157.49286
  165.0      0.00606     157.51086   157.49811
  167.0      0.00599     157.51610   157.50351
  174.0      0.00575     157.52147   157.50905
  178.0      0.00562     157.52698   157.51471
  159.0      0.00629     157.53262   157.52052
  159.0      0.00629     157.53839   157.52644
  156.0      0.00641     157.54430   157.53252
  155.0      0.00645     157.55032   157.53871
  157.0      0.00637     157.55649   157.54504
  154.0      0.00649     157.56279   157.55151
  155.0      0.00645     157.56920   157.55809
  158.0      0.00633     157.57574   157.56480
  161.0      0.00621     157.58241   157.57164
  168.0      0.00595     157.58922   157.57861
  156.0      0.00641     157.59613   157.58569
  153.0      0.00654     157.60316   157.59291
  155.0      0.00645     157.61032   157.60023
  155.0      0.00645     157.61761   157.60770
  154.0      0.00649     157.62500   157.61525
  155.0      0.00645     157.63252   157.62296
  160.0      0.00625     157.64015   157.63075
  158.0      0.00633     157.64789   157.63867
  153.0      0.00654     157.65575   157.64670
  158.0      0.00633     157.66371   157.65485
  151.0      0.00662     157.67181   157.66310
  154.0      0.00649     157.68001   157.67148
  150.0      0.00667     157.68829   157.67995
  152.0      0.00658     157.69672   157.68855
  160.0      0.00625     157.70523   157.69724
  149.0      0.00671     157.71387   157.70605
  154.0      0.00649     157.72260   157.71495
  154.0      0.00649     157.73141   157.72395
  151.0      0.00662     157.74037   157.73308
  157.0      0.00637     157.74940   157.74229
  157.0      0.00637     157.75856   157.75162
  154.0      0.00649     157.76779   157.76105
  153.0      0.00654     157.77713   157.77055
  154.0      0.00649     157.78658   157.78017
  154.0      0.00649     157.79610   157.78989
  153.0      0.00654     157.80574   157.79970
  151.0      0.00662     157.81548   157.80960
  148.0      0.00676     157.82529   157.81960
  146.0      0.00685     157.83519   157.82968
  154.0      0.00649     157.84520   157.83987
  155.0      0.00645     157.85530   157.85014
  154.0      0.00649     157.86548   157.86050
  151.0      0.00662     157.87575   157.87096
  152.0      0.00658     157.88612   157.88150
  149.0      0.00671     157.89656   157.89212
  154.0      0.00649     157.90710   157.90283
  161.0      0.00621     157.91772   157.91364
  152.0      0.00658     157.92842   157.92451
  157.0      0.00637     157.93919   157.93547
  164.0      0.00610     157.95007   157.94650
  152.0      0.00658     157.96101   157.95763
  150.0      0.00667     157.97205   157.96884
  200.0      0.00500     157.98314   157.98012
  182.0      0.00549     157.99432   157.99147
  153.0      0.00654     158.00558   158.00291
  151.0      0.00662     158.01692   158.01442
  154.0      0.00649     158.02834   158.02600
  167.0      0.00599     158.03981   158.03766
  168.0      0.00595     158.05138   158.04939
  165.0      0.00606     158.06299   158.06119
  177.0      0.00565     158.07471   158.07306
  190.0      0.00526     158.08647   158.08501
  172.0      0.00581     158.09830   158.09700
  156.0      0.00641     158.11021   158.10909
  168.0      0.00595     158.12218   158.12123
  163.0      0.00613     158.13423   158.13344
  161.0      0.00621     158.14633   158.14572
  155.0      0.00645     158.15849   158.15805
  182.0      0.00549     158.17073   158.17046
  172.0      0.00581     158.18303   158.18292
  193.0      0.00518     158.19539   158.19545
  167.0      0.00599     158.20781   158.20802
  161.0      0.00621     158.22028   158.22067
  174.0      0.00575     158.23282   158.23337
  182.0      0.00549     158.24542   158.24614
  178.0      0.00562     158.25807   158.25896
  172.0      0.00581     158.27078   158.27182
  155.0      0.00645     158.28354   158.28474
  184.0      0.00543     158.29636   158.29773
  151.0      0.00662     158.30923   158.31076
  152.0      0.00658     158.32216   158.32385
  166.0      0.00602     158.33514   158.33699
  157.0      0.00637     158.34816   158.35016
  166.0      0.00602     158.36125   158.36340
  168.0      0.00595     158.37437   158.37668
  150.0      0.00667     158.38756   158.39003
  151.0      0.00662     158.40079   158.40340
  135.0      0.00741     158.41405   158.41682
  150.0      0.00667     158.42737   158.43030
  151.0      0.00662     158.44073   158.44382
  156.0      0.00641     158.45415   158.45738
  161.0      0.00621     158.46761   158.47098
  158.0      0.00633     158.48109   158.48462
  175.0      0.00571     158.49463   158.49831
  167.0      0.00599     158.50821   158.51202
  163.0      0.00613     158.52184   158.52579
  169.0      0.00592     158.53549   158.53960
  176.0      0.00568     158.54918   158.55344
  149.0      0.00671     158.56293   158.56731
  168.0      0.00595     158.57669   158.58122
  173.0      0.00578     158.59052   158.59518
  173.0      0.00578     158.60435   158.60916
  179.0      0.00559     158.61823   158.62318
  160.0      0.00625     158.63216   158.63724
  179.0      0.00559     158.64610   158.65132
  156.0      0.00641     158.66010   158.66544
  137.0      0.00730     158.67410   158.67960
  151.0      0.00662     158.68814   158.69376
  178.0      0.00562     158.70222   158.70798
  147.0      0.00680     158.71634   158.72221
  137.0      0.00730     158.73048   158.73648
  152.0      0.00658     158.74464   158.75078
  135.0      0.00741     158.75883   158.76509
  131.0      0.00763     158.77306   158.77943
  170.0      0.00588     158.78729   158.79381
  167.0      0.00599     158.80157   158.80820
  164.0      0.00610     158.81587   158.82262
  152.0      0.00658     158.83018   158.83705
  160.0      0.00625     158.84454   158.85153
  166.0      0.00602     158.85892   158.86601
  154.0      0.00649     158.87331   158.88052
  145.0      0.00690     158.88773   158.89505
  167.0      0.00599     158.90215   158.90959
  161.0      0.00621     158.91661   158.92416
  146.0      0.00685     158.93109   158.93875
  136.0      0.00735     158.94559   158.95335
  140.0      0.00714     158.96010   158.96797
  144.0      0.00694     158.97462   158.98260
  164.0      0.00610     158.98918   158.99727
  164.0      0.00610     159.00374   159.01193
  147.0      0.00680     159.01834   159.02661
  156.0      0.00641     159.03293   159.04131
  166.0      0.00602     159.04755   159.05602
  170.0      0.00588     159.06218   159.07076
  166.0      0.00602     159.07681   159.08548
  148.0      0.00676     159.09148   159.10023
  152.0      0.00658     159.10614   159.11499
  170.0      0.00588     159.12082   159.12976
  181.0      0.00552     159.13551   159.14455
  156.0      0.00641     159.15021   159.15933
  146.0      0.00685     159.16493   159.17413
  157.0      0.00637     159.17966   159.18895
  167.0      0.00599     159.19438   159.20375
  146.0      0.00685     159.20912   159.21858
  179.0      0.00559     159.22388   159.23340
  168.0      0.00595     159.23863   159.24825
  156.0      0.00641     159.25340   159.26309
  136.0      0.00735     159.26816   159.27792
  139.0      0.00719     159.28294   159.29279
  144.0      0.00694     159.29773   159.30763
  169.0      0.00592     159.31252   159.32249
  183.0      0.00546     159.32732   159.33736
  156.0      0.00641     159.34210   159.35222
  161.0      0.00621     159.35690   159.36708
  149.0      0.00671     159.37170   159.38196
  143.0      0.00699     159.38652   159.39682
  155.0      0.00645     159.40134   159.41170
  137.0      0.00730     159.41614   159.42656
  137.0      0.00730     159.43095   159.44144
  148.0      0.00676     159.44576   159.45630
  157.0      0.00637     159.46059   159.47118
  153.0      0.00654     159.47540   159.48604
  171.0      0.00585     159.49020   159.50090
  185.0      0.00541     159.50502   159.51576
  164.0      0.00610     159.51984   159.53061
  167.0      0.00599     159.53465   159.54547
  164.0      0.00610     159.54947   159.56033
  183.0      0.00546     159.56425   159.57518
  153.0      0.00654     159.57907   159.59003
  166.0      0.00602     159.59387   159.60486
  159.0      0.00629     159.60867   159.61969
  140.0      0.00714     159.62346   159.63452
  138.0      0.00725     159.63824   159.64934
  166.0      0.00602     159.65303   159.66415
  165.0      0.00606     159.66780   159.67897
  159.0      0.00629     159.68259   159.69377
  170.0      0.00588     159.69736   159.70856
  161.0      0.00621     159.71210   159.72334
  147.0      0.00680     159.72687   159.73813
  132.0      0.00758     159.74161   159.75288
  155.0      0.00645     159.75635   159.76765
  166.0      0.00602     159.77109   159.78239
  188.0      0.00532     159.78580   159.79713
  157.0      0.00637     159.80052   159.81187
  151.0      0.00662     159.81523   159.82658
  152.0      0.00658     159.82993   159.84129
  154.0      0.00649     159.84462   159.85600
  145.0      0.00690     159.85930   159.87068
  162.0      0.00617     159.87398   159.88536
  161.0      0.00621     159.88863   159.90002
  152.0      0.00658     159.90329   159.91469
  161.0      0.00621     159.91792   159.92932
  153.0      0.00654     159.93254   159.94394
  143.0      0.00699     159.94717   159.95856
  162.0      0.00617     159.96176   159.97316
  157.0      0.00637     159.97636   159.98775
  155.0      0.00645     159.99095   160.00232
  162.0      0.00617     160.00551   160.01688
  167.0      0.00599     160.02008   160.03143
  163.0      0.00613     160.03462   160.04594
  157.0      0.00637     160.04915   160.06047
  139.0      0.00719     160.06367   160.07498
  164.0      0.00610     160.07817   160.08945
  146.0      0.00685     160.09267   160.10393
  149.0      0.00671     160.10715   160.11838
  148.0      0.00676     160.12161   160.13283
  154.0      0.00649     160.13606   160.14725
  159.0      0.00629     160.15048   160.16165
  158.0      0.00633     160.16492   160.17604
  180.0      0.00556     160.17932   160.19041
  175.0      0.00571     160.19371   160.20477
  146.0      0.00685     160.20808   160.21912
  158.0      0.00633     160.22244   160.23343
  151.0      0.00662     160.23679   160.24774
  177.0      0.00565     160.25111   160.26202
  192.0      0.00521     160.26544   160.27631
  157.0      0.00637     160.27972   160.29056
  167.0      0.00599     160.29401   160.30478
  155.0      0.00645     160.30827   160.31902
  166.0      0.00602     160.32253   160.33321
  153.0      0.00654     160.33676   160.34740
  166.0      0.00602     160.35097   160.36156
  182.0      0.00549     160.36516   160.37569
  166.0      0.00602     160.37935   160.38982
  139.0      0.00719     160.39351   160.40392
  143.0      0.00699     160.40765   160.41801
  154.0      0.00649     160.42180   160.43208
  155.0      0.00645     160.43590   160.44612
  167.0      0.00599     160.44998   160.46016
  158.0      0.00633     160.46407   160.47417
  153.0      0.00654     160.47813   160.48816
  162.0      0.00617     160.49217   160.50214
  153.0      0.00654     160.50618   160.51607
  143.0      0.00699     160.52020   160.53001
  144.0      0.00694     160.53418   160.54391
  161.0      0.00621     160.54816   160.55782
  170.0      0.00588     160.56210   160.57169
  195.0      0.00513     160.57602   160.58554
  176.0      0.00568     160.58995   160.59937
  160.0      0.00625     160.60384   160.61317
  164.0      0.00610     160.61772   160.62698
  160.0      0.00625     160.63158   160.64076
  139.0      0.00719     160.64542   160.65450
  173.0      0.00578     160.65924   160.66823
  156.0      0.00641     160.67303   160.68195
  154.0      0.00649     160.68683   160.69563
  174.0      0.00575     160.70059   160.70932
  182.0      0.00549     160.71434   160.72296
  152.0      0.00658     160.72807   160.73659
  158.0      0.00633     160.74178   160.75020
  169.0      0.00592     160.75548   160.76379
  161.0      0.00621     160.76915   160.77736
  147.0      0.00680     160.78279   160.79091
  183.0      0.00546     160.79643   160.80444
  167.0      0.00599     160.81006   160.81795
  163.0      0.00613     160.82365   160.83145
  144.0      0.00694     160.83723   160.84491
  140.0      0.00714     160.85078   160.85835
  163.0      0.00613     160.86433   160.87178
  159.0      0.00629     160.87785   160.88519
  165.0      0.00606     160.89137   160.89859
  163.0      0.00613     160.90486   160.91196
  152.0      0.00658     160.91832   160.92531
  169.0      0.00592     160.93178   160.93864
  161.0      0.00621     160.94521   160.95193
  156.0      0.00641     160.95863   160.96524
  184.0      0.00543     160.97203   160.97852
  162.0      0.00617     160.98540   160.99174
  160.0      0.00625     160.99876   161.00499
  161.0      0.00621     161.01210   161.01820
  154.0      0.00649     161.02544   161.03139
  165.0      0.00606     161.03874   161.04457
  168.0      0.00595     161.05203   161.05772
  166.0      0.00602     161.06531   161.07086
  172.0      0.00581     161.07855   161.08397
  173.0      0.00578     161.09180   161.09708
  144.0      0.00694     161.10503   161.11015
  143.0      0.00699     161.11823   161.12321
  162.0      0.00617     161.13141   161.13626
  151.0      0.00662     161.14458   161.14928
  143.0      0.00699     161.15773   161.16229
  162.0      0.00617     161.17087   161.17528
  178.0      0.00562     161.18399   161.18823
  176.0      0.00568     161.19710   161.20120
  149.0      0.00671     161.21017   161.21413
  176.0      0.00568     161.22325   161.22705
  179.0      0.00559     161.23631   161.23994
  138.0      0.00725     161.24934   161.25282
  161.0      0.00621     161.26236   161.26569
  144.0      0.00694     161.27538   161.27853
  167.0      0.00599     161.28836   161.29137
  178.0      0.00562     161.30135   161.30418
  165.0      0.00606     161.31430   161.31699
  161.0      0.00621     161.32726   161.32977
  161.0      0.00621     161.34018   161.34253
  142.0      0.00704     161.35310   161.35529
  152.0      0.00658     161.36601   161.36803
  169.0      0.00592     161.37889   161.38072
  145.0      0.00690     161.39177   161.39345
  173.0      0.00578     161.40463   161.40613
  166.0      0.00602     161.41748   161.41881
  155.0      0.00645     161.43031   161.43146
  137.0      0.00730     161.44313   161.44411
  149.0      0.00671     161.45593   161.45673
  149.0      0.00671     161.46873   161.46935
  166.0      0.00602     161.48152   161.48195
  178.0      0.00562     161.49429   161.49454
  163.0      0.00613     161.50703   161.50711
  140.0      0.00714     161.51979   161.51967
  168.0      0.00595     161.53252   161.53223
  175.0      0.00571     161.54524   161.54475
  174.0      0.00575     161.55795   161.55728
  151.0      0.00662     161.57065   161.56978
  162.0      0.00617     161.58334   161.58229
  165.0      0.00606     161.59601   161.59477
  152.0      0.00658     161.60869   161.60724
  155.0      0.00645     161.62134   161.61971
  149.0      0.00671     161.63397   161.63216
  161.0      0.00621     161.64662   161.64459
  147.0      0.00680     161.65924   161.65703
  158.0      0.00633     161.67186   161.66945
  169.0      0.00592     161.68446   161.68185
  162.0      0.00617     161.69707   161.69426
  145.0      0.00690     161.70966   161.70665
  169.0      0.00592     161.72223   161.71902
  155.0      0.00645     161.73482   161.73140
  135.0      0.00741     161.74738   161.74376
  144.0      0.00694     161.75993   161.75610
  172.0      0.00581     161.77249   161.76845
  157.0      0.00637     161.78503   161.78078
  147.0      0.00680     161.79758   161.79312
  135.0      0.00741     161.81010   161.80544
  156.0      0.00641     161.82262   161.81775
  182.0      0.00549     161.83514   161.83006
  167.0      0.00599     161.84766   161.84236
  203.0      0.00493     161.86017   161.85466
  192.0      0.00521     161.87267   161.86694
  148.0      0.00676     161.88515   161.87923
  154.0      0.00649     161.89766   161.89149
  177.0      0.00565     161.91014   161.90378
  182.0      0.00549     161.92262   161.91605
  186.0      0.00538     161.93510   161.92830
  179.0      0.00559     161.94759   161.94055
  172.0      0.00581     161.96007   161.95282
  158.0      0.00633     161.97252   161.96506
  154.0      0.00649     161.98500   161.97733
  174.0      0.00575     161.99747   161.98956
  181.0      0.00552     162.00993   162.00180
  162.0      0.00617     162.02238   162.01404
  163.0      0.00613     162.03485   162.02628
  160.0      0.00625     162.04732   162.03851
  155.0      0.00645     162.05978   162.05075
  168.0      0.00595     162.07224   162.06297
  153.0      0.00654     162.08470   162.07523
  171.0      0.00585     162.09715   162.08745
  157.0      0.00637     162.10963   162.09969
  160.0      0.00625     162.12210   162.11192
  159.0      0.00629     162.13455   162.12415
  156.0      0.00641     162.14702   162.13638
  145.0      0.00690     162.15948   162.14862
  156.0      0.00641     162.17197   162.16086
  160.0      0.00625     162.18445   162.17311
  168.0      0.00595     162.19691   162.18533
  165.0      0.00606     162.20940   162.19759
  164.0      0.00610     162.22188   162.20982
  163.0      0.00613     162.23438   162.22209
  162.0      0.00617     162.24686   162.23434
  146.0      0.00685     162.25935   162.24660
  166.0      0.00602     162.27187   162.25888
  163.0      0.00613     162.28436   162.27113
  173.0      0.00578     162.29688   162.28342
  180.0      0.00556     162.30940   162.29570
  175.0      0.00571     162.32193   162.30798
  188.0      0.00532     162.33446   162.32027
  184.0      0.00543     162.34700   162.33258
  184.0      0.00543     162.35956   162.34488
  181.0      0.00552     162.37210   162.35719
  188.0      0.00532     162.38467   162.36951
  170.0      0.00588     162.39725   162.38185
  146.0      0.00685     162.40982   162.39418
  161.0      0.00621     162.42242   162.40654
  200.0      0.00500     162.43503   162.41890
  177.0      0.00565     162.44763   162.43126
  171.0      0.00585     162.46027   162.44363
  166.0      0.00602     162.47289   162.45602
  182.0      0.00549     162.48553   162.46843
  160.0      0.00625     162.49820   162.48083
  150.0      0.00667     162.51086   162.49326
  158.0      0.00633     162.52354   162.50569
  157.0      0.00637     162.53624   162.51813
  159.0      0.00629     162.54895   162.53059
  159.0      0.00629     162.56166   162.54306
  157.0      0.00637     162.57440   162.55554
  172.0      0.00581     162.58714   162.56805
  162.0      0.00617     162.59991   162.58057
  168.0      0.00595     162.61270   162.59309
  159.0      0.00629     162.62549   162.60564
  159.0      0.00629     162.63829   162.61819
  163.0      0.00613     162.65112   162.63078
  154.0      0.00649     162.66397   162.64337
  153.0      0.00654     162.67683   162.65599
  161.0      0.00621     162.68971   162.66861
  150.0      0.00667     162.70261   162.68124
  146.0      0.00685     162.71552   162.69391
  156.0      0.00641     162.72845   162.70659
  153.0      0.00654     162.74141   162.71930
  180.0      0.00556     162.75438   162.73201
  169.0      0.00592     162.76736   162.74475
  148.0      0.00676     162.78038   162.75751
  152.0      0.00658     162.79341   162.77029
  155.0      0.00645     162.80647   162.78310
  168.0      0.00595     162.81953   162.79591
  177.0      0.00565     162.83263   162.80875
  163.0      0.00613     162.84575   162.82162
  169.0      0.00592     162.85889   162.83450
  169.0      0.00592     162.87206   162.84741
  174.0      0.00575     162.88525   162.86037
  171.0      0.00585     162.89845   162.87331
  155.0      0.00645     162.91170   162.88631
  162.0      0.00617     162.92496   162.89929
  155.0      0.00645     162.93825   162.91234
  159.0      0.00629     162.95155   162.92540
  172.0      0.00581     162.96489   162.93848
  174.0      0.00575     162.97826   162.95158
  165.0      0.00606     162.99164   162.96472
  166.0      0.00602     163.00507   162.97789
  165.0      0.00606     163.01851   162.99109
  179.0      0.00559     163.03198   163.00430
  164.0      0.00610     163.04547   163.01755
  169.0      0.00592     163.05901   163.03082
  171.0      0.00585     163.07257   163.04413
  180.0      0.00556     163.08617   163.05746
  153.0      0.00654     163.09976   163.07082
  157.0      0.00637     163.11342   163.08423
  151.0      0.00662     163.12711   163.09764
  162.0      0.00617     163.14082   163.11111
  163.0      0.00613     163.15456   163.12460
  149.0      0.00671     163.16833   163.13812
  161.0      0.00621     163.18214   163.15169
  155.0      0.00645     163.19598   163.16527
  157.0      0.00637     163.20985   163.17889
  189.0      0.00529     163.22377   163.19255
  168.0      0.00595     163.23770   163.20622
  163.0      0.00613     163.25168   163.21996
  157.0      0.00637     163.26569   163.23372
  166.0      0.00602     163.27972   163.24751
  150.0      0.00667     163.29382   163.26135
  189.0      0.00529     163.30794   163.27521
  174.0      0.00575     163.32210   163.28912
  179.0      0.00559     163.33629   163.30305
  145.0      0.00690     163.35051   163.31703
  155.0      0.00645     163.36479   163.33105
  175.0      0.00571     163.37909   163.34511
  172.0      0.00581     163.39343   163.35921
  170.0      0.00588     163.40781   163.37334
  155.0      0.00645     163.42223   163.38751
  161.0      0.00621     163.43669   163.40173
  151.0      0.00662     163.45119   163.41599
  153.0      0.00654     163.46574   163.43028
  142.0      0.00704     163.48032   163.44461
  148.0      0.00676     163.49495   163.45900
  152.0      0.00658     163.50961   163.47342
  156.0      0.00641     163.52432   163.48788
  157.0      0.00637     163.53908   163.50238
  153.0      0.00654     163.55386   163.51694
  171.0      0.00585     163.56871   163.53154
  145.0      0.00690     163.58360   163.54617
  153.0      0.00654     163.59853   163.56085
  170.0      0.00588     163.61349   163.57559
  160.0      0.00625     163.62851   163.59036
  158.0      0.00633     163.64359   163.60519
  178.0      0.00562     163.65869   163.62007
  164.0      0.00610     163.67384   163.63496
  162.0      0.00617     163.68904   163.64993
  187.0      0.00535     163.70430   163.66495
  171.0      0.00585     163.71960   163.68001
  157.0      0.00637     163.73494   163.69511
  137.0      0.00730     163.75034   163.71027
  164.0      0.00610     163.76578   163.72548
  172.0      0.00581     163.78127   163.74072
  158.0      0.00633     163.79681   163.75604
  175.0      0.00571     163.81242   163.77141
  193.0      0.00518     163.82805   163.78680
  175.0      0.00571     163.84373   163.80226
  184.0      0.00543     163.85948   163.81776
  155.0      0.00645     163.87529   163.83333
  170.0      0.00588     163.89114   163.84895
  178.0      0.00562     163.90703   163.86461
  163.0      0.00613     163.92299   163.88034
  163.0      0.00613     163.93900   163.89612
  151.0      0.00662     163.95506   163.91196
  137.0      0.00730     163.97119   163.92784
  143.0      0.00699     163.98734   163.94377
  165.0      0.00606     164.00357   163.95978
  162.0      0.00617     164.01985   163.97583
  146.0      0.00685     164.03619   163.99194
  182.0      0.00549     164.05258   164.00810
  174.0      0.00575     164.06903   164.02432
  182.0      0.00549     164.08553   164.04060
  153.0      0.00654     164.10208   164.05693
  161.0      0.00621     164.11873   164.07335
  175.0      0.00571     164.13541   164.08981
  191.0      0.00524     164.15213   164.10631
  193.0      0.00518     164.16893   164.12289
  167.0      0.00599     164.18579   164.13953
  151.0      0.00662     164.20270   164.15622
  166.0      0.00602     164.21968   164.17297
  167.0      0.00599     164.23669   164.18979
  160.0      0.00625     164.25380   164.20668
  170.0      0.00588     164.27095   164.32512
  144.0      0.00694     164.28818   164.34348
  155.0      0.00645     164.30545   164.36192
  157.0      0.00637     164.32280   164.38046
  155.0      0.00645     164.34021   164.39911
  163.0      0.00613     164.35767   164.41782
  165.0      0.00606     164.37521   164.43665
  165.0      0.00606     164.39281   164.45555
  170.0      0.00588     164.41045   164.47456
  152.0      0.00658     164.42818   164.49367
  147.0      0.00680     164.44597   164.51288
  158.0      0.00633     164.46382   164.53220
  160.0      0.00625     164.48175   164.55161
  180.0      0.00556     164.49973   164.57112
  184.0      0.00543     164.51778   164.59076
  177.0      0.00565     164.53590   164.61047
  182.0      0.00549     164.55409   164.63033
  172.0      0.00581     164.57234   164.65027
  167.0      0.00599     164.59065   164.67032
  183.0      0.00546     164.60904   164.69049
  155.0      0.00645     164.62750   164.71078
  160.0      0.00625     164.64604   164.73120
  172.0      0.00581     164.66463   164.75171
  179.0      0.00559     164.68329   164.77235
  198.0      0.00505     164.70203   164.79314
  198.0      0.00505     164.72083   164.81401
  170.0      0.00588     164.73972   164.83505
  158.0      0.00633     164.75867   164.85617
  146.0      0.00685     164.77768   164.87746
  151.0      0.00662     164.79677   164.89886
  139.0      0.00719     164.81592   164.92039
  161.0      0.00621     164.83517   164.94209
  165.0      0.00606     164.85448   164.96393
  159.0      0.00629     164.87386   164.98587
  176.0      0.00568     164.89331   165.00798
  179.0      0.00559     164.91283   165.03023
  168.0      0.00595     164.93245   165.05266
  166.0      0.00602     164.95212   165.07523
  167.0      0.00599     164.97186   165.09793
  168.0      0.00595     164.99170   165.12083
  178.0      0.00562     165.01160   165.14386
  167.0      0.00599     165.03159   165.16708
  136.0      0.00735     165.05164   165.19048
  153.0      0.00654     165.07176   165.21402
  143.0      0.00699     165.09198   165.23778
  159.0      0.00629     165.11226   165.26167
  161.0      0.00621     165.13263   165.28581
  157.0      0.00637     165.15306   165.31010
  167.0      0.00599     165.17357   165.33459
  167.0      0.00599     165.19418   165.35930
  169.0      0.00592     165.21484   165.38420
  176.0      0.00568     165.23561   165.40933
  153.0      0.00654     165.25644   165.43466
  165.0      0.00606     165.27734   165.46022
  160.0      0.00625     165.29834   165.48601
  192.0      0.00521     165.31941   165.51204
  180.0      0.00556     165.34058   165.53831
  175.0      0.00571     165.36182   165.56482
  185.0      0.00541     165.38312   165.59158
  171.0      0.00585     165.40453   165.61865
  178.0      0.00562     165.42601   165.64595
  169.0      0.00592     165.44757   165.67357
  159.0      0.00629     165.46922   165.70148
  172.0      0.00581     165.49094   165.72964
  165.0      0.00606     165.51276   165.75816
  157.0      0.00637     165.53465   165.78700
  173.0      0.00578     165.55663   165.81618
  138.0      0.00725     165.57869   165.84570
  166.0      0.00602     165.60083   165.87553
  166.0      0.00602     165.62306   165.90579
  166.0      0.00602     165.64539   165.93643
  165.0      0.00606     165.66777   165.96747
  176.0      0.00568     165.69028   165.99895
  163.0      0.00613     165.71283   166.03081
  185.0      0.00541     165.73549   166.06319
  159.0      0.00629     165.75822   166.09601
  160.0      0.00625     165.78107   166.12933
  155.0      0.00645     165.80399   166.16318
  153.0      0.00654     165.82698   166.19754
  166.0      0.00602     165.85008   166.23250
  152.0      0.00658     165.87325   166.26805
  179.0      0.00559     165.89653   166.30423
  183.0      0.00546     165.91988   166.34106
  162.0      0.00617     165.94331   166.37856
  154.0      0.00649     165.96686   166.41681
  164.0      0.00610     165.99046   166.45580
  171.0      0.00585     166.01419   166.49562
  175.0      0.00571     166.03799   166.53629
  181.0      0.00552     166.06186   166.57780
  171.0      0.00585     166.08585   166.62032
  166.0      0.00602     166.10991   166.66383
  152.0      0.00658     166.13409   166.70844
  149.0      0.00671     166.15833   166.75414
  161.0      0.00621     166.18266   166.80103
  165.0      0.00606     166.20711   166.84924
  188.0      0.00532     166.23163   166.89879
  179.0      0.00559     166.25626   166.94984
  186.0      0.00538     166.28096   167.00244
  165.0      0.00606     166.30576   167.05667
  168.0      0.00595     166.33064   167.11275
  157.0      0.00637     166.35562   167.17070
  153.0      0.00654     166.38071   167.23079
  158.0      0.00633     166.40588   167.29308
  166.0      0.00602     166.43114   167.35771
  150.0      0.00667     166.45650   167.42502
  155.0      0.00645     166.48195   167.49513
  178.0      0.00562     166.50751   167.56834
  178.0      0.00562     166.53314   167.64484
  182.0      0.00549     166.55887   167.72491
  156.0      0.00641     166.58470   167.80904
  153.0      0.00654     166.61063   167.89745
  158.0      0.00633     166.63666   167.99066
  160.0      0.00625     166.66277   168.08904
  173.0      0.00578     166.68895   168.19313
  175.0      0.00571     166.71527   168.30367
  166.0      0.00602     166.74167   168.42117
  161.0      0.00621     166.76817   168.54660
  158.0      0.00633     166.79477   168.68068
  176.0      0.00568     166.82146   168.82442
  153.0      0.00654     166.84825   168.97923
  180.0      0.00556     166.87512   169.14621
  198.0      0.00505     166.90211   169.32716
  185.0      0.00541     166.92920   169.52380
  173.0      0.00578     166.95634   169.73819
  145.0      0.00690     166.98363   169.97324
  152.0      0.00658     167.01100   170.23161
  165.0      0.00606     167.03848   170.51724
  174.0      0.00575     167.06606   170.83423
  178.0      0.00562     167.09370   171.18761
  190.0      0.00526     167.12149   171.58427
  167.0      0.00599     167.14934   172.03139
  153.0      0.00654     167.17732   172.53905
  199.0      0.00503     167.20537   173.11871
  160.0      0.00625     167.23352   173.78511
  170.0      0.00588     167.26178   174.55855
  174.0      0.00575     167.29015   175.46342
  140.0      0.00714     167.31860   176.53644
  170.0      0.00588     167.34718   177.82947
  168.0      0.00595     167.37582   179.42586
  162.0      0.00617     167.40459   181.46906
  153.0      0.00654     167.43344   184.19472
  158.0      0.00633     167.46242   187.99992
  166.0      0.00602     167.49149   193.49094
  158.0      0.00633     167.52063   201.52242
  152.0      0.00658     167.54991   213.17921
  163.0      0.00613     167.57925   229.56834
  221.0      0.00452     167.60875   251.58270
  336.0      0.002976    167.63832   279.38495
  357.0      0.002801    167.66797   311.84637
  415.0      0.002410    167.69775   345.72934
  469.0      0.002132    167.72762   374.53149
  562.0      0.001779    167.75760   389.40210
  612.0      0.001634    167.78767   384.19540
  566.0      0.001767    167.81784   361.23129
  462.0      0.002165    167.84814   328.89044
  401.0      0.002494    167.87852   295.20264
  392.0      0.002551    167.90903   264.89182
  333.0      0.003003    167.93962   240.04340
  222.0      0.00450     167.97029   221.02655
  185.0      0.00541     168.00110   207.22070
  187.0      0.00535     168.03200   197.60339
  172.0      0.00581     168.06302   191.03639
  167.0      0.00599     168.09412   186.55148
  167.0      0.00599     168.12531   183.41612
  171.0      0.00585     168.15665   181.13306
  152.0      0.00658     168.18806   179.39893
  151.0      0.00662     168.21959   178.02856
  161.0      0.00621     168.25122   176.91533
  182.0      0.00549     168.28293   175.99336
  183.0      0.00546     168.31477   175.21852
  175.0      0.00571     168.34671   174.56219
  170.0      0.00588     168.37877   174.00154
  175.0      0.00571     168.41090   173.52017
  185.0      0.00541     168.44315   173.10484
  172.0      0.00581     168.47551   172.74432
  182.0      0.00549     168.50797   172.43060
  151.0      0.00662     168.54054   172.15631
  146.0      0.00685     168.57323   171.91599
  150.0      0.00667     168.60597   171.70490
  131.0      0.00763     168.63887   171.51881
  154.0      0.00649     168.67184   171.35475
  178.0      0.00562     168.70496   171.20969
  171.0      0.00585     168.73816   171.08142
  157.0      0.00637     168.77144   170.96799
  152.0      0.00658     168.80486   170.86751
  187.0      0.00535     168.83838   170.77869
  178.0      0.00562     168.87199   170.70009
  182.0      0.00549     168.90573   171.69612
  188.0      0.00532     168.93954   171.64926
  160.0      0.00625     168.97350   171.61003
  171.0      0.00585     169.00752   171.57782
  163.0      0.00613     169.04169   171.55199
  158.0      0.00633     169.07596   171.53192
  171.0      0.00585     169.11029   171.51718
  176.0      0.00568     169.14476   171.50728
  172.0      0.00581     169.17934   171.50189
  180.0      0.00556     169.21402   171.50061
  173.0      0.00578     169.24881   171.50320
  153.0      0.00654     169.28369   171.50934
  161.0      0.00621     169.31870   171.51881
  174.0      0.00575     169.35379   171.53139
  186.0      0.00538     169.38902   171.54689
  187.0      0.00535     169.42433   171.56511
  180.0      0.00556     169.45975   171.58591
  155.0      0.00645     169.49529   171.60918
  143.0      0.00699     169.53091   171.63474
  130.0      0.00769     169.56667   171.66251
  152.0      0.00658     169.60252   171.69240
  164.0      0.00610     169.63846   171.72426
  181.0      0.00552     169.67453   171.75809
  170.0      0.00588     169.71069   171.79375
  172.0      0.00581     169.74698   171.83125
  189.0      0.00529     169.78337   171.87047
  180.0      0.00556     169.81984   171.91133
  178.0      0.00562     169.85645   171.95386
  202.0      0.00495     169.89314   171.99802
  211.0      0.00474     169.92996   172.04373
  191.0      0.00524     169.96689   172.09097
  185.0      0.00541     170.00389   172.13969
  190.0      0.00526     170.04103   172.18996
  178.0      0.00562     170.07826   172.24167
  192.0      0.00521     170.11562   172.29488
  179.0      0.00559     170.15308   172.34953
  162.0      0.00617     170.19061   172.40559
  175.0      0.00571     170.22829   172.46313
  195.0      0.00513     170.26605   172.52214
  206.0      0.00485     170.30394   172.58258
  187.0      0.00535     170.34192   172.64450
  171.0      0.00585     170.37999   172.70784
  177.0      0.00565     170.41821   172.77272
  191.0      0.00524     170.45650   172.83905
  184.0      0.00543     170.49492   172.90697
  181.0      0.00552     170.53345   172.97638
  160.0      0.00625     170.57204   173.04733
  190.0      0.00526     170.61079   173.11992
  162.0      0.00617     170.64961   173.19409
  168.0      0.00595     170.68857   173.26997
  187.0      0.00535     170.72763   173.34753
  163.0      0.00613     170.76675   173.42677
  162.0      0.00617     170.80603   173.50787
  168.0      0.00595     170.84540   173.59073
  169.0      0.00592     170.88489   173.67554
  160.0      0.00625     170.92447   173.76224
  182.0      0.00549     170.96414   173.85086
  185.0      0.00541     171.00395   173.94165
  194.0      0.00515     171.04385   174.03448
  194.0      0.00515     171.08386   174.12955
  183.0      0.00546     171.12398   174.22685
  182.0      0.00549     171.16417   174.32646
  178.0      0.00562     171.20451   174.42857
  184.0      0.00543     171.24492   174.53314
  180.0      0.00556     171.28549   174.64041
  165.0      0.00606     171.32613   174.75037
  167.0      0.00599     171.36685   174.86308
  163.0      0.00613     171.40773   174.97888
  168.0      0.00595     171.44867   175.09764
  176.0      0.00568     171.48976   175.21971
  177.0      0.00565     171.53093   175.34509
  182.0      0.00549     171.57217   175.47389
  168.0      0.00595     171.61359   175.60649
  160.0      0.00625     171.65506   175.74283
  170.0      0.00588     171.69666   175.88327
  175.0      0.00571     171.73837   176.02789
  149.0      0.00671     171.78014   176.17685
  184.0      0.00543     171.82207   176.33058
  179.0      0.00559     171.86406   176.48911
  187.0      0.00535     171.90620   176.65289
  176.0      0.00568     171.94843   176.82201
  176.0      0.00568     171.99074   176.99675
  178.0      0.00562     172.03317   177.17769
  176.0      0.00568     172.07570   177.36485
  189.0      0.00529     172.11836   177.55888
  168.0      0.00595     172.16110   177.75998
  171.0      0.00585     172.20393   177.96848
  176.0      0.00568     172.24690   178.18513
  193.0      0.00518     172.28995   178.41019
  176.0      0.00568     172.33313   178.64436
  182.0      0.00549     172.37639   178.88808
  200.0      0.00500     172.41974   179.14183
  180.0      0.00556     172.46323   179.40669
  176.0      0.00568     172.50679   179.68300
  180.0      0.00556     172.55049   179.97188
  199.0      0.00503     172.59427   180.27396
  182.0      0.00549     172.63812   180.59003
  145.0      0.00690     172.68214   180.92162
  171.0      0.00585     172.72623   181.26936
  192.0      0.00521     172.77043   181.63489
  186.0      0.00538     172.81473   182.01924
  192.0      0.00521     172.85910   182.42375
  177.0      0.00565     172.90363   182.85066
  198.0      0.00505     172.94823   183.30116
  166.0      0.00602     172.99294   183.77774
  213.0      0.00469     173.03777   184.28220
  177.0      0.00565     173.08264   184.81676
  173.0      0.00578     173.12769   185.38495
  172.0      0.00581     173.17278   185.98895
  170.0      0.00588     173.21802   186.63284
  195.0      0.00513     173.26334   187.31981
  193.0      0.00518     173.30873   188.05385
  195.0      0.00513     173.35426   188.84079
  204.0      0.00490     173.39989   189.68486
  192.0      0.00521     173.44563   190.59312
  183.0      0.00546     173.49146   191.57164
  196.0      0.00510     173.53735   192.62787
  197.0      0.00508     173.58339   193.67287
  184.0      0.00543     173.62952   194.91547
  204.0      0.00490     173.67575   196.26817
  200.0      0.00500     173.72209   197.74341
  212.0      0.00472     173.76849   199.35629
  208.0      0.00481     173.81503   201.12775
  239.0      0.00418     173.86166   203.07664
  220.0      0.00455     173.90839   205.23064
  207.0      0.00483     173.95523   207.61774
  198.0      0.00505     174.00212   210.27237
  255.0      0.00392     174.04916   213.24112
  270.0      0.00370     174.09628   216.57057
  239.0      0.00418     174.14351   220.32658
  257.0      0.00389     174.19084   224.58124
  259.0      0.00386     174.23825   229.42491
  259.0      0.00386     174.28577   234.98003
  340.0      0.002941    174.33339   241.38258
  321.0      0.003115    174.38110   248.82484
  310.0      0.003226    174.42892   257.54361
  367.0      0.002725    174.47681   267.86905
  399.0      0.002506    174.52484   280.30756
  410.0      0.002439    174.57292   295.60321
  512.0      0.001953    174.62115   315.01730
  576.0      0.001736    174.66945   340.58447
  636.0      0.001572    174.71782   375.59103
  803.0      0.001245    174.76633   425.13998
  926.0      0.001080    174.81491   496.24625
  1050.0     0.000952    174.86362   597.91663
  1289.0     0.000776    174.91238   739.72870
  1386.0     0.000722    174.96124   929.79376
  1561.0     0.000641    175.01024   1171.91956
  1815.0     0.000551    175.05930   1459.91467
  2057.0     0.000486    175.10847   1771.90503
  2175.0     0.000460    175.15775   2059.54126
  2309.0     0.000433    175.20706   2247.60083
  2173.0     0.000460    175.25652   2266.16748
  1940.0     0.000515    175.30608   2107.21289
  1663.0     0.000601    175.35573   1832.63281
  1353.0     0.000739    175.40546   1520.84363
  1132.0     0.000883    175.45526   1225.91577
  835.0      0.001198    175.50519   973.95349
  630.0      0.001587    175.55519   773.77209
  562.0      0.001779    175.60533   623.05145
  427.0      0.002342    175.65553   514.36774
  416.0      0.002404    175.70580   438.12662
  370.0      0.002703    175.75620   385.04523
  333.0      0.003003    175.80667   347.73138
  302.0      0.003311    175.85727   320.70325
  281.0      0.00356     175.90793   300.37787
  275.0      0.00364     175.95866   284.49567
  266.0      0.00376     176.00952   271.66327
  260.0      0.00385     176.06046   261.06491
  256.0      0.00391     176.11150   252.15552
  220.0      0.00455     176.16264   244.58479
  228.0      0.00439     176.21382   238.09564
  222.0      0.00450     176.26515   232.48442
  216.0      0.00463     176.31653   227.60913
  223.0      0.00448     176.36804   223.34387
  230.0      0.00435     176.41962   219.59631
  236.0      0.00424     176.47125   216.28870
  208.0      0.00481     176.52303   213.35199
  213.0      0.00469     176.57486   210.73790
  232.0      0.00431     176.62682   208.39928
  212.0      0.00472     176.67886   206.30165
  166.0      0.00602     176.73094   204.41441
  203.0      0.00493     176.78316   202.70869
  197.0      0.00508     176.83545   201.16499
  197.0      0.00508     176.88783   199.76248
  171.0      0.00585     176.94031   198.48622
  188.0      0.00532     176.99283   197.32245
  220.0      0.00455     177.04550   196.25735
  207.0      0.00483     177.09821   195.28201
  208.0      0.00481     177.15105   194.38611
  184.0      0.00543     177.20396   193.56244
  202.0      0.00495     177.25693   192.80412
  198.0      0.00505     177.31003   192.10384
  207.0      0.00483     177.36317   191.45714
  185.0      0.00541     177.41644   190.85840
  212.0      0.00472     177.46979   190.30389
  199.0      0.00503     177.52318   189.78986
  196.0      0.00510     177.57671   189.31210
  192.0      0.00521     177.63028   188.86829
  210.0      0.00476     177.68398   188.45512
  203.0      0.00493     177.73775   188.07048
  198.0      0.00505     177.79158   187.71225
  209.0      0.00478     177.84552   187.37782
  194.0      0.00515     177.89952   187.06590
  215.0      0.00465     177.95364   186.77446
  191.0      0.00524     178.00781   186.50224
  177.0      0.00565     178.06206   186.24797
  175.0      0.00571     178.11642   186.00999
  180.0      0.00556     178.17084   185.78751
  185.0      0.00541     178.22537   185.57924
  168.0      0.00595     178.27998   185.38441
  173.0      0.00578     178.33463   185.20218
  201.0      0.00498     178.38940   185.03148
  200.0      0.00500     178.44423   184.87181
  191.0      0.00524     178.49918   184.72231
  195.0      0.00513     178.55417   184.58246
  196.0      0.00510     178.60922   184.45172
  214.0      0.00467     178.66441   184.32941
  199.0      0.00503     178.71965   184.21513
  218.0      0.00459     178.77499   184.10835
  195.0      0.00513     178.83040   184.00870
  184.0      0.00543     178.88586   183.91582
  161.0      0.00621     178.94145   183.82918
  196.0      0.00510     178.99707   183.74860
  176.0      0.00568     179.05281   183.67360
  206.0      0.00485     179.10861   183.60402
  168.0      0.00595     179.16446   183.53955
  170.0      0.00588     179.22043   183.47986
  166.0      0.00602     179.27646   183.42479
  195.0      0.00513     179.33258   183.37399
  190.0      0.00526     179.38878   183.32738
  192.0      0.00521     179.44502   183.28471
  207.0      0.00483     179.50139   183.24574
  184.0      0.00543     179.55779   183.21037
  173.0      0.00578     179.61430   183.17836
  166.0      0.00602     179.67087   183.14958
  181.0      0.00552     179.72748   183.12392
  205.0      0.00488     179.78423   183.10120
  178.0      0.00562     179.84102   183.08130
  187.0      0.00535     179.89790   183.06407
  176.0      0.00568     179.95486   183.04942
  202.0      0.00495     180.01184   183.03725
  188.0      0.00532     180.06897   183.02742
  164.0      0.00610     180.12611   183.01984
  194.0      0.00515     180.18338   183.01443
  201.0      0.00498     180.24071   183.01112
  178.0      0.00562     180.29805   183.00978
  171.0      0.00585     180.35553   183.01035
  180.0      0.00556     180.41307   183.01279
  182.0      0.00549     180.47067   183.01694
  181.0      0.00552     180.52837   183.02281
  194.0      0.00515     180.58609   183.03032
  173.0      0.00578     180.64394   183.03938
  193.0      0.00518     180.70180   183.04994
  164.0      0.00610     180.75980   183.06198
  183.0      0.00546     180.81784   183.07542
  167.0      0.00599     180.87592   183.09019
  163.0      0.00613     180.93410   183.10626
  181.0      0.00552     180.99234   183.12361
  203.0      0.00493     181.05066   183.14212
  172.0      0.00581     181.10905   183.16185
  160.0      0.00625     181.16748   183.18268
  189.0      0.00529     181.22603   183.20462
  169.0      0.00592     181.28459   183.22758
  169.0      0.00592     181.34326   183.25159
  180.0      0.00556     181.40199   183.27660
  177.0      0.00565     181.46077   183.30252
  203.0      0.00493     181.51962   183.32936
  183.0      0.00546     181.57855   183.35712
  174.0      0.00575     181.63757   183.38574
  193.0      0.00518     181.69664   183.41519
  203.0      0.00493     181.75572   183.44543
  185.0      0.00541     181.81494   183.47650
  189.0      0.00529     181.87419   183.50829
  190.0      0.00526     181.93353   183.54085
  182.0      0.00549     181.99292   183.57413
  161.0      0.00621     182.05235   183.60808
  181.0      0.00552     182.11188   183.64272
  204.0      0.00490     182.17146   183.67801
  181.0      0.00552     182.23112   183.71396
  183.0      0.00546     182.29083   183.75050
  189.0      0.00529     182.35057   183.78763
  176.0      0.00568     182.41045   183.82539
  182.0      0.00549     182.47032   183.86368
  193.0      0.00518     182.53032   183.90256
  181.0      0.00552     182.59033   183.94196
  183.0      0.00546     182.65039   183.98186
  234.0      0.00427     182.71056   184.02231
  191.0      0.00524     182.77077   184.06325
  170.0      0.00588     182.83105   184.10468
  191.0      0.00524     182.89139   184.14656
  175.0      0.00571     182.95174   184.18887
  193.0      0.00518     183.01222   184.23169
  179.0      0.00559     183.07272   184.27492
  185.0      0.00541     183.13332   184.31860
  187.0      0.00535     183.19395   184.36267
  199.0      0.00503     183.25461   184.40714
  197.0      0.00508     183.31540   184.45203
  188.0      0.00532     183.37619   184.49728
  199.0      0.00503     183.43709   184.54294
  212.0      0.00472     183.49800   184.58894
  202.0      0.00495     183.55894   184.63528
  189.0      0.00529     183.62001   184.68202
  204.0      0.00490     183.68111   184.72908
  196.0      0.00510     183.74228   183.72232
  185.0      0.00541     183.80351   183.78375
  177.0      0.00565     183.86475   183.84518
  178.0      0.00562     183.92609   183.90674
  185.0      0.00541     183.98746   183.96831
  186.0      0.00538     184.04892   184.02997
  194.0      0.00515     184.11041   184.09166
  193.0      0.00518     184.17191   184.15337
  176.0      0.00568     184.23355   184.21521
  203.0      0.00493     184.29518   184.27702
  198.0      0.00505     184.35692   184.33897
  174.0      0.00575     184.41870   184.40096
  154.0      0.00649     184.48048   184.46294
  182.0      0.00549     184.54237   184.52501
  192.0      0.00521     184.60428   184.58713
  191.0      0.00524     184.66628   184.64932
  187.0      0.00535     184.72830   184.71155
  196.0      0.00510     184.79036   184.77379
  204.0      0.00490     184.85252   184.83615
  201.0      0.00498     184.91467   184.89850
  224.0      0.00446     184.97694   184.96097
  186.0      0.00538     185.03925   185.02345
  171.0      0.00585     185.10155   185.08595
  195.0      0.00513     185.16396   185.14856
  201.0      0.00498     185.22639   185.21118
  190.0      0.00526     185.28891   185.27390
  173.0      0.00578     185.35144   185.33661
  180.0      0.00556     185.41399   185.39937
  179.0      0.00559     185.47665   185.46222
  181.0      0.00552     185.53932   185.52507
  188.0      0.00532     185.60208   185.58801
  218.0      0.00459     185.66487   185.65100
  205.0      0.00488     185.72768   185.71399
  173.0      0.00578     185.79057   185.77708
  201.0      0.00498     185.85349   185.84018
  204.0      0.00490     185.91649   185.90337
  198.0      0.00505     185.97951   185.96657
  181.0      0.00552     186.04253   186.02979
  181.0      0.00552     186.10567   186.09311
  197.0      0.00508     186.16882   186.15643
  211.0      0.00474     186.23204   186.21985
  181.0      0.00552     186.29530   186.28329
  187.0      0.00535     186.35857   186.34674
  201.0      0.00498     186.42194   186.41029
  202.0      0.00495     186.48529   186.47383
  170.0      0.00588     186.54875   186.53748
  193.0      0.00518     186.61223   186.60112
  186.0      0.00538     186.67570   186.66478
  207.0      0.00483     186.73929   186.72856
  208.0      0.00481     186.80289   186.79233
  213.0      0.00469     186.86655   186.85617
  207.0      0.00483     186.93024   186.92004
  200.0      0.00500     186.99394   186.98392
  227.0      0.00441     187.05774   187.04790
  229.0      0.00437     187.12154   187.11186
  195.0      0.00513     187.18542   187.17593
  223.0      0.00448     187.24933   187.23999
  200.0      0.00500     187.31322   187.30406
  211.0      0.00474     187.37723   198.29922
  236.0      0.00424     187.44124   198.50905
  219.0      0.00457     187.50533   198.72195
  229.0      0.00437     187.56944   198.93785
  235.0      0.00426     187.63354   199.15674
  214.0      0.00467     187.69775   199.37906
  185.0      0.00541     187.76195   199.60451
  198.0      0.00505     187.82623   199.83354
  225.0      0.00444     187.89052   200.06593
  218.0      0.00459     187.95482   200.30180
  200.0      0.00500     188.01921   200.54155
  195.0      0.00513     188.08363   200.78497
  203.0      0.00493     188.14809   201.03239
  205.0      0.00488     188.21259   201.28378
  236.0      0.00424     188.27707   201.53909
  237.0      0.00422     188.34166   201.79892
  230.0      0.00435     188.40623   202.06293
  169.0      0.00592     188.47089   202.33162
  171.0      0.00585     188.53557   202.60483
  188.0      0.00532     188.60023   202.88263
  213.0      0.00469     188.66498   203.16560
  208.0      0.00481     188.72977   203.45349
  183.0      0.00546     188.79457   203.74672
  187.0      0.00535     188.85944   204.04527
  181.0      0.00552     188.92427   204.34917
  181.0      0.00552     188.98920   204.65906
  196.0      0.00510     189.05412   204.97466
  205.0      0.00488     189.11914   205.29655
  194.0      0.00515     189.18416   205.62463
  185.0      0.00541     189.24916   205.95898
  216.0      0.00463     189.31425   206.30034
  221.0      0.00452     189.37936   206.64844
  195.0      0.00513     189.44453   207.00388
  199.0      0.00503     189.50969   207.36659
  197.0      0.00508     189.57486   207.73674
  216.0      0.00463     189.64014   208.11514
  214.0      0.00467     189.70537   208.50150
  193.0      0.00518     189.77071   208.89655
  208.0      0.00481     189.83603   209.30025
  225.0      0.00444     189.90137   209.71275
  180.0      0.00556     189.96677   210.13504
  169.0      0.00592     190.03217   210.56682
  158.0      0.00633     190.09766   211.00894
  197.0      0.00508     190.16312   211.46140
  191.0      0.00524     190.22859   211.92444
  185.0      0.00541     190.29416   212.39917
  193.0      0.00518     190.35970   212.88527
  204.0      0.00490     190.42531   213.38382
  184.0      0.00543     190.49094   213.89484
  208.0      0.00481     190.55655   214.41862
  173.0      0.00578     190.62224   214.95650
  169.0      0.00592     190.68794   215.50819
  169.0      0.00592     190.75369   216.07497
  190.0      0.00526     190.81944   216.65686
  206.0      0.00485     190.88519   217.25435
  211.0      0.00474     190.95102   217.86900
  217.0      0.00461     191.01685   218.50060
  204.0      0.00490     191.08273   219.15059
  199.0      0.00503     191.14862   219.81923
  208.0      0.00481     191.21449   220.50706
  201.0      0.00498     191.28046   221.21600
  185.0      0.00541     191.34641   221.94588
  184.0      0.00543     191.41241   222.69859
  171.0      0.00585     191.47841   223.47440
  178.0      0.00562     191.54442   224.27415
  207.0      0.00483     191.61049   225.10019
  205.0      0.00488     191.67656   225.95248
  175.0      0.00571     191.74269   226.83331
  173.0      0.00578     191.80884   227.74327
  203.0      0.00493     191.87494   228.68340
  201.0      0.00498     191.94113   229.65671
  197.0      0.00508     192.00731   230.66330
  220.0      0.00455     192.07355   231.70616
  216.0      0.00463     192.13979   232.78612
  185.0      0.00541     192.20601   233.90475
  229.0      0.00437     192.27232   235.06584
  234.0      0.00427     192.33859   236.26984
  202.0      0.00495     192.40495   237.52055
  222.0      0.00450     192.47130   238.81938
  220.0      0.00455     192.53763   240.16849
  231.0      0.00433     192.60403   241.57286
  231.0      0.00433     192.67043   243.03342
  229.0      0.00437     192.73688   244.55525
  202.0      0.00495     192.80331   246.14053
  193.0      0.00518     192.86974   247.79247
  233.0      0.00429     192.93625   249.51765
  226.0      0.00442     193.00273   251.31792
  230.0      0.00435     193.06926   253.20016
  230.0      0.00435     193.13582   255.16780
  211.0      0.00474     193.20233   257.22562
  215.0      0.00465     193.26894   259.38272
  230.0      0.00435     193.33551   261.64233
  218.0      0.00459     193.40215   264.01416
  221.0      0.00452     193.46877   266.50366
  231.0      0.00433     193.53537   269.11819
  250.0      0.00400     193.60204   271.87070
  279.0      0.00358     193.66870   274.76685
  244.0      0.00410     193.73541   277.82080
  257.0      0.00389     193.80214   281.04150
  264.0      0.00379     193.86882   284.44046
  247.0      0.00405     193.93559   288.03699
  259.0      0.00386     194.00232   291.84097
  243.0      0.00412     194.06912   295.87405
  243.0      0.00412     194.13589   300.15118
  283.0      0.00353     194.20265   304.69141
  294.0      0.003401    194.26949   309.52451
  302.0      0.003311    194.33630   314.66855
  263.0      0.00380     194.40317   320.15793
  278.0      0.00360     194.47003   326.01904
  282.0      0.00355     194.53687   332.28455
  272.0      0.00368     194.60378   339.00333
  284.0      0.00352     194.67065   346.20923
  301.0      0.003322    194.73758   353.96045
  304.0      0.003289    194.80449   362.30591
  320.0      0.003125    194.87138   371.30530
  315.0      0.003175    194.93837   381.04422
  284.0      0.00352     195.00531   391.58969
  341.0      0.002933    195.07230   403.04770
  348.0      0.002874    195.13928   415.51501
  376.0      0.002660    195.20625   429.10922
  381.0      0.002625    195.27327   443.99359
  407.0      0.002457    195.34027   460.31064
  411.0      0.002433    195.40732   478.27219
  439.0      0.002278    195.47435   498.08734
  459.0      0.002179    195.54137   520.01135
  468.0      0.002137    195.60844   544.39099
  486.0      0.002058    195.67551   571.56140
  562.0      0.001779    195.74260   601.99988
  579.0      0.001727    195.80969   636.21417
  591.0      0.001692    195.87675   674.83502
  614.0      0.001629    195.94388   718.71246
  709.0      0.001410    196.01099   768.75226
  706.0      0.001416    196.07813   826.22253
  806.0      0.001241    196.14525   892.59503
  913.0      0.001095    196.21236   969.79425
  1040.0     0.000962    196.27954   1060.55042
  1116.0     0.000896    196.34669   1168.36938
  1174.0     0.000852    196.41386   1298.76343
  1373.0     0.000728    196.48105   1460.00403
  1536.0     0.000651    196.54819   1665.45581
  1760.0     0.000568    196.61540   1937.10925
  2278.0     0.000439    196.68257   2308.26660
  2794.0     0.000358    196.74980   2828.79102
  3431.0     0.0002915   196.81703   3564.75073
  4350.0     0.0002299   196.88420   4595.47900
  5421.0     0.0001845   196.95143   6004.98877
  7074.0     0.0001414   197.01865   7856.09277
  9134.0     0.0001095   197.08591   10169.01172
  11678.0    0.0000856   197.15315   12869.15820
  14564.0    0.0000687   197.22035   15722.28223
  17377.0    0.0000575   197.28763   18253.32031
  19333.0    0.0000517   197.35487   19757.24414
  20149.0    0.0000496   197.42215   19663.01367
  19127.0    0.0000523   197.48943   18009.73828
  16736.0    0.0000598   197.55667   15413.27734
  13567.0    0.0000737   197.62395   12556.32422
  10544.0    0.0000948   197.69124   9892.30176
  7913.0     0.0001264   197.75854   7629.04834
  5980.0     0.0001672   197.82582   5828.59912
  4629.0     0.0002160   197.89308   4465.95166
  3646.0     0.0002743   197.96039   3471.20703
  2926.0     0.0003418   198.02768   2763.24219
  2342.0     0.000427    198.09500   2262.32129
  1967.0     0.000508    198.16232   1904.35352
  1697.0     0.000589    198.22958   1641.77527
  1512.0     0.000661    198.29691   1442.05396
  1348.0     0.000742    198.36421   1284.96594
  1312.0     0.000762    198.43156   1157.54028
  1150.0     0.000870    198.49887   1051.94495
  1071.0     0.000934    198.56616   963.05090
  1015.0     0.000985    198.63351   887.23157
  998.0      0.001002    198.70082   822.08887
  999.0      0.001001    198.76817   765.64020
  967.0      0.001034    198.83549   716.46014
  910.0      0.001099    198.90280   673.37775
  881.0      0.001135    198.97014   635.38177
  826.0      0.001211    199.03746   601.76111
  737.0      0.001357    199.10483   571.84143
  695.0      0.001439    199.17215   545.12854
  729.0      0.001372    199.23946   521.19159
  713.0      0.001403    199.30681   499.63101
  680.0      0.001471    199.37411   480.17444
  546.0      0.001832    199.44148   462.53860
  558.0      0.001792    199.50882   446.51971
  505.0      0.001980    199.57613   431.93204
  484.0      0.002066    199.64349   418.59189
  497.0      0.002012    199.71078   406.38065
  418.0      0.002392    199.77815   395.16229
  418.0      0.002392    199.84547   384.84238
  406.0      0.002463    199.91278   375.33118
  392.0      0.002551    199.98013   366.53418
  395.0      0.002532    200.04744   358.39456
  374.0      0.002674    200.11479   350.84015
  345.0      0.002899    200.18213   343.82312
  335.0      0.002985    200.24942   337.29617
  335.0      0.002985    200.31676   331.20621
  305.0      0.003279    200.38406   325.52408
  331.0      0.003021    200.45140   320.20834
  324.0      0.003086    200.51872   315.23303
  319.0      0.003135    200.58600   310.57156
  304.0      0.003289    200.65334   306.19189
  289.0      0.003460    200.72063   302.07828
  289.0      0.003460    200.78795   298.20538
  286.0      0.003497    200.85527   294.55841
  274.0      0.00365     200.92253   291.12140
  270.0      0.00370     200.98985   287.87402
  246.0      0.00407     201.05711   284.80753
  258.0      0.00388     201.12444   281.90549
  271.0      0.00369     201.19173   279.15912
  260.0      0.00385     201.25897   276.55847
  248.0      0.00403     201.32628   274.09003
  279.0      0.00358     201.39352   271.74869
  269.0      0.00372     201.46082   269.52347
  258.0      0.00388     201.52811   267.40894
  248.0      0.00403     201.59532   265.39871
  267.0      0.00375     201.66261   263.48331
  285.0      0.00351     201.72983   261.65988
  264.0      0.00379     201.79712   259.92072
  317.0      0.003155    201.86435   258.26236
  286.0      0.003497    201.93155   256.68057
  269.0      0.00372     201.99881   255.16862
  254.0      0.00394     202.06602   253.72476
  251.0      0.00398     202.13327   252.34354
  259.0      0.00386     202.20050   251.02271
  268.0      0.00373     202.26767   249.75932
  279.0      0.00358     202.33490   248.54845
  253.0      0.00395     202.40208   247.38908
  245.0      0.00408     202.46930   246.27721
  251.0      0.00398     202.53648   245.21135
  263.0      0.00380     202.60364   244.18944
  253.0      0.00395     202.67082   243.20776
  231.0      0.00433     202.73798   242.26581
  267.0      0.00375     202.80516   241.36047
  258.0      0.00388     202.87233   240.49081
  241.0      0.00415     202.93945   239.65536
  258.0      0.00388     203.00662   238.85124
  233.0      0.00429     203.07373   238.07819
  251.0      0.00398     203.14090   237.33386
  233.0      0.00429     203.20801   236.61760
  251.0      0.00398     203.27509   235.92834
  239.0      0.00418     203.34222   235.26387
  252.0      0.00397     203.40932   234.62405
  253.0      0.00395     203.47643   234.00706
  250.0      0.00400     203.54352   233.41248
  225.0      0.00444     203.61055   232.83949
  211.0      0.00474     203.67764   232.28633
  196.0      0.00510     203.74469   231.75301
  239.0      0.00418     203.81177   231.23805
  230.0      0.00435     203.87880   230.74115
  215.0      0.00465     203.94582   230.26176
  220.0      0.00455     204.01286   229.79845
  205.0      0.00488     204.07988   229.35124
  204.0      0.00490     204.14691   228.91898
  218.0      0.00459     204.21391   228.50148
  241.0      0.00415     204.28087   228.09827
  215.0      0.00465     204.34789   227.70824
  229.0      0.00437     204.41484   227.33141
  252.0      0.00397     204.48183   226.96689
  221.0      0.00452     204.54880   226.61452
  190.0      0.00526     204.61571   226.27396
  216.0      0.00463     204.68268   225.94427
  223.0      0.00448     204.74959   225.62556
  237.0      0.00422     204.81653   225.31705
  231.0      0.00433     204.88345   225.01863
  208.0      0.00481     204.95032   224.73004
  215.0      0.00465     205.01724   224.45053
  226.0      0.00442     205.08411   224.18019
  205.0      0.00488     205.15102   223.91837
  230.0      0.00435     205.21788   223.66502
  210.0      0.00476     205.28470   223.41992
  236.0      0.00424     205.35155   223.18243
  228.0      0.00439     205.41838   222.95267
  212.0      0.00472     205.48521   222.73010
  228.0      0.00439     205.55205   222.51468
  203.0      0.00493     205.61880   222.30623
  201.0      0.00498     205.68564   222.10425
  212.0      0.00472     205.75240   221.90878
  206.0      0.00485     205.81920   221.71945
  201.0      0.00498     205.88597   221.53618
  208.0      0.00481     205.95268   221.35884
  227.0      0.00441     206.01942   221.18700
  200.0      0.00500     206.08615   221.02075
  197.0      0.00508     206.15291   220.85971
  202.0      0.00495     206.21960   220.70387
  202.0      0.00495     206.28627   220.55312
  218.0      0.00459     206.35298   220.40707
  202.0      0.00495     206.41963   220.26581
  214.0      0.00467     206.48633   220.12904
  208.0      0.00481     206.55298   219.99673
  198.0      0.00505     206.61960   219.86884
  220.0      0.00455     206.68623   219.74496
  207.0      0.00483     206.75285   219.62524
  214.0      0.00467     206.81949   219.50940
  205.0      0.00488     206.88608   219.39742
  234.0      0.00427     206.95262   219.28922
  218.0      0.00459     207.01923   219.18456
  211.0      0.00474     207.08577   219.08347
  193.0      0.00518     207.15234   218.98573
  192.0      0.00521     207.21889   218.89139
  199.0      0.00503     207.28537   218.80034
  222.0      0.00450     207.35190   218.71233
  238.0      0.00420     207.41840   218.62747
  224.0      0.00446     207.48492   218.54555
  216.0      0.00463     207.55139   218.46654
  197.0      0.00508     207.61783   207.61786
  210.0      0.00476     207.68430   207.68420
  193.0      0.00518     207.75073   207.75052
  202.0      0.00495     207.81720   207.81685
  213.0      0.00469     207.88361   207.88313
  209.0      0.00478     207.94997   207.94939
  196.0      0.00510     208.01639   208.01567
  210.0      0.00476     208.08273   208.08189
  241.0      0.00415     208.14914   208.14816
  229.0      0.00437     208.21552   208.21442
  204.0      0.00490     208.28181   208.28058
  203.0      0.00493     208.34818   208.34682
  228.0      0.00439     208.41446   208.41296
  211.0      0.00474     208.48079   208.47916
  221.0      0.00452     208.54707   208.54532
  194.0      0.00515     208.61331   208.61142
  204.0      0.00490     208.67961   208.67758
  198.0      0.00505     208.74586   208.74370
  216.0      0.00463     208.81212   208.80981
  227.0      0.00441     208.87836   208.87592
  231.0      0.00433     208.94453   208.94196
  217.0      0.00461     209.01076   209.00804
  205.0      0.00488     209.07693   209.07408
  199.0      0.00503     209.14314   209.14015
  223.0      0.00448     209.20930   209.20618
  234.0      0.00427     209.27542   209.27214
  225.0      0.00444     209.34158   209.33817
  230.0      0.00435     209.40767   209.40410
  256.0      0.00391     209.47380   209.47009
  233.0      0.00429     209.53993   209.53609
  232.0      0.00431     209.60599   209.60199
  244.0      0.00410     209.67207   209.66792
  241.0      0.00415     209.73810   209.73381
  253.0      0.00395     209.80417   209.79973
  241.0      0.00415     209.87019   209.86562
  254.0      0.00394     209.93619   209.93144
  266.0      0.00376     210.00221   209.99733
  295.0      0.003390    210.06821   210.06316
  286.0      0.003497    210.13420   210.12901
  221.0      0.00452     210.20016   210.19482
  256.0      0.00391     210.26608   210.26059
  243.0      0.00412     210.33205   210.32640
  282.0      0.00355     210.39796   210.39217
  204.0      0.00490     210.46390   210.45795
  225.0      0.00444     210.52980   210.52368
  203.0      0.00493     210.59564   210.58939
  272.0      0.00368     210.66154   210.65512
  275.0      0.00364     210.72736   210.72078
  201.0      0.00498     210.79323   210.78650
  248.0      0.00403     210.85909   210.85219
  297.0      0.003367    210.92487   210.91782
  272.0      0.00368     210.99071   210.98349
  274.0      0.00365     211.05646   211.04907
  272.0      0.00368     211.12225   211.11472
  253.0      0.00395     211.18802   211.18031
  237.0      0.00422     211.25372   211.24586
  257.0      0.00389     211.31949   211.31146
  249.0      0.00402     211.38521   211.37701
  232.0      0.00431     211.45094   211.44258
  203.0      0.00493     211.51663   211.50810
  222.0      0.00450     211.58228   211.57358
  240.0      0.00417     211.64798   211.63911
  197.0      0.00508     211.71362   211.70459
  229.0      0.00437     211.77928   211.77010
  216.0      0.00463     211.84491   211.83554
  213.0      0.00469     211.91048   211.90094
  218.0      0.00459     211.97610   211.96640
  226.0      0.00442     212.04169   212.03181
  200.0      0.00500     212.10725   212.09721
  204.0      0.00490     212.17284   212.16261
  215.0      0.00465     212.23834   212.22795
  239.0      0.00418     212.30391   212.29335
  222.0      0.00450     212.36938   212.35864
  230.0      0.00435     212.43492   212.42401
  229.0      0.00437     212.50040   212.48932
  236.0      0.00424     212.56584   212.55458
  220.0      0.00455     212.63133   212.61989
  212.0      0.00472     212.69676   212.68515
  232.0      0.00431     212.76224   212.75044
  210.0      0.00476     212.82765   212.81569
  231.0      0.00433     212.89302   212.88087
  225.0      0.00444     212.95844   212.94612
  230.0      0.00435     213.02382   213.01132
  233.0      0.00429     213.08920   213.07652
  243.0      0.00412     213.15456   213.14171
  237.0      0.00422     213.21986   213.20682
  234.0      0.00427     213.28522   213.27200
  244.0      0.00410     213.35052   213.33713
  238.0      0.00420     213.41582   213.40224
  229.0      0.00437     213.48112   213.46736
  233.0      0.00429     213.54636   213.53241
  213.0      0.00469     213.61165   213.59752
  216.0      0.00463     213.67685   213.66254
  207.0      0.00483     213.74211   213.72762
  237.0      0.00422     213.80736   213.79268
  212.0      0.00472     213.87253   213.85767
  216.0      0.00463     213.93771   213.92267
  234.0      0.00427     214.00288   213.98764
  198.0      0.00505     214.06808   214.05266
  217.0      0.00461     214.13322   214.11761
  226.0      0.00442     214.19832   214.18253
  213.0      0.00469     214.26347   214.24748
  191.0      0.00524     214.32858   214.31241
  200.0      0.00500     214.39369   214.37733
  198.0      0.00505     214.45879   214.44223
  222.0      0.00450     214.52382   214.50706
  214.0      0.00467     214.58890   214.57198
  208.0      0.00481     214.65395   214.63683
  230.0      0.00435     214.71901   214.70169
  218.0      0.00459     214.78401   214.76651
  215.0      0.00465     214.84898   214.83128
  204.0      0.00490     214.91400   214.89610
  196.0      0.00510     214.97894   214.96086
  214.0      0.00467     215.04393   215.02565
  230.0      0.00435     215.10892   215.09044
  231.0      0.00433     215.17381   215.15515
  206.0      0.00485     215.23874   215.21988
  214.0      0.00467     215.30365   215.28459
  220.0      0.00455     215.36858   215.34932
  220.0      0.00455     215.43346   215.41402
  216.0      0.00463     215.49829   215.47865
  198.0      0.00505     215.56317   215.54333
  189.0      0.00529     215.62802   215.60800
  231.0      0.00433     215.69289   215.67265
  199.0      0.00503     215.75771   215.73727
  217.0      0.00461     215.82248   215.80186
  232.0      0.00431     215.88730   215.86649
  209.0      0.00478     215.95207   215.93106
  216.0      0.00463     216.01688   215.99567
  229.0      0.00437     216.08163   216.06021
  253.0      0.00395     216.14635   216.12473
  228.0      0.00439     216.21111   216.18929
  216.0      0.00463     216.27579   216.25378
  213.0      0.00469     216.34052   216.31831
  222.0      0.00450     216.40524   216.38283
  223.0      0.00448     216.46989   216.44728
  229.0      0.00437     216.53459   216.51178
  210.0      0.00476     216.59921   216.57620
  204.0      0.00490     216.66388   216.64067
  202.0      0.00495     216.72852   216.70509
  201.0      0.00498     216.79311   216.76949
  210.0      0.00476     216.85774   216.83392
  224.0      0.00446     216.92232   216.89830
  243.0      0.00412     216.98694   216.96271
  209.0      0.00478     217.05150   217.02707
  233.0      0.00429     217.11603   217.09140
  208.0      0.00481     217.18060   217.15576
  220.0      0.00455     217.24513   217.22009
  230.0      0.00435     217.30968   217.28444
  239.0      0.00418     217.37419   217.34874
  226.0      0.00442     217.43866   217.41301
  212.0      0.00472     217.50317   217.47733
  210.0      0.00476     217.56761   217.54156
  220.0      0.00455     217.63210   217.60583
  207.0      0.00483     217.69658   217.67010
  234.0      0.00427     217.76097   217.73431
  235.0      0.00426     217.82544   217.79857
  199.0      0.00503     217.88982   217.86275
  207.0      0.00483     217.95425   217.92697
  192.0      0.00521     218.01865   217.99115
  227.0      0.00441     218.08299   218.05530
  234.0      0.00427     218.14738   218.11949
  212.0      0.00472     218.21175   218.18362
  227.0      0.00441     218.27612   218.24780
  213.0      0.00469     218.34045   218.31194
  202.0      0.00495     218.40474   218.37601
  212.0      0.00472     218.46909   218.44014
  221.0      0.00452     218.53337   218.50424
  203.0      0.00493     218.59769   218.56834
  238.0      0.00420     218.66197   218.63242
  237.0      0.00422     218.72620   218.69644
  223.0      0.00448     218.79050   218.76051
  245.0      0.00408     218.85471   218.82452
  225.0      0.00444     218.91896   218.88857
  215.0      0.00465     218.98322   218.95262
  208.0      0.00481     219.04739   219.01659
  210.0      0.00476     219.11162   219.08061
  226.0      0.00442     219.17578   219.14456
  228.0      0.00439     219.23999   219.20856
  203.0      0.00493     219.30415   219.27252
  200.0      0.00500     219.36827   219.33643
  231.0      0.00433     219.43245   219.40041
  204.0      0.00490     219.49658   219.46432
  232.0      0.00431     219.56073   219.52827
  229.0      0.00437     219.62485   219.59218
  241.0      0.00415     219.68893   219.65605
  242.0      0.00413     219.75304   219.71996
  238.0      0.00420     219.81712   219.78383
  207.0      0.00483     219.88124   219.84773
  230.0      0.00435     219.94530   219.91158
  215.0      0.00465     220.00931   219.97539
  224.0      0.00446     220.07338   220.03925
  196.0      0.00510     220.13742   220.10307
  226.0      0.00442     220.20143   220.16689
  232.0      0.00431     220.26547   220.23071
  239.0      0.00418     220.32945   220.29448
  220.0      0.00455     220.39346   220.35829
  237.0      0.00422     220.45741   220.42203
  240.0      0.00417     220.52142   220.48582
  208.0      0.00481     220.58539   220.54958
  217.0      0.00461     220.64929   220.61328
  213.0      0.00469     220.71327   220.67705
  222.0      0.00450     220.77719   220.74077
  214.0      0.00467     220.84116   220.80452
  225.0      0.00444     220.90506   220.86823
  218.0      0.00459     220.96895   220.93188
  219.0      0.00457     221.03287   220.99561
  219.0      0.00457     221.09676   221.05928
  228.0      0.00439     221.16064   221.12297
  239.0      0.00418     221.22452   221.18663
  215.0      0.00465     221.28835   221.25024
  222.0      0.00450     221.35222   221.31392
  239.0      0.00418     221.41606   221.37755
  214.0      0.00467     221.47989   221.44118
  234.0      0.00427     221.54375   221.50482
  215.0      0.00465     221.60751   221.56839
  241.0      0.00415     221.67136   221.63202
  247.0      0.00405     221.73511   221.69557
  220.0      0.00455     221.79893   221.75917
  230.0      0.00435     221.86273   221.82277
  232.0      0.00431     221.92645   221.88629
  210.0      0.00476     221.99022   221.94984
  230.0      0.00435     222.05397   222.01340
  227.0      0.00441     222.11775   222.07697
  220.0      0.00455     222.18147   222.14049
  210.0      0.00476     222.24516   222.20396
  209.0      0.00478     222.30891   222.26752
  247.0      0.00405     222.37262   222.33101
  206.0      0.00485     222.43634   222.39453
  222.0      0.00450     222.50003   222.45802
  204.0      0.00490     222.56367   222.52145
  228.0      0.00439     222.62740   222.58496
  231.0      0.00433     222.69106   222.64842
  216.0      0.00463     222.75475   222.71190
  245.0      0.00408     222.81839   222.77534
  237.0      0.00422     222.88200   222.83876
  211.0      0.00474     222.94566   222.90221
  209.0      0.00478     223.00926   222.96561
  251.0      0.00398     223.07291   223.02905
  239.0      0.00418     223.13655   223.20930
  246.0      0.00407     223.20012   223.27423
  241.0      0.00415     223.26370   223.33919
  233.0      0.00429     223.32730   223.40419
  200.0      0.00500     223.39090   223.46924
  200.0      0.00500     223.45448   223.53430
  208.0      0.00481     223.51801   223.59933
  211.0      0.00474     223.58159   223.66444
  207.0      0.00483     223.64516   223.72960
  207.0      0.00483     223.70872   223.79480
  252.0      0.00397     223.77226   223.85997
  208.0      0.00481     223.83575   223.92517
  200.0      0.00500     223.89929   223.99046
  203.0      0.00493     223.96281   224.05576
  212.0      0.00472     224.02635   224.12112
  199.0      0.00503     224.08984   224.18648
  233.0      0.00429     224.15331   224.25186
  216.0      0.00463     224.21681   224.31732
  221.0      0.00452     224.28027   224.38280
  219.0      0.00457     224.34377   224.44835
  219.0      0.00457     224.40726   224.51396
  237.0      0.00422     224.47069   224.57956
  217.0      0.00461     224.53416   224.64525
  221.0      0.00452     224.59758   224.71095
  213.0      0.00469     224.66104   224.77676
  234.0      0.00427     224.72447   224.84258
  254.0      0.00394     224.78787   224.90845
  234.0      0.00427     224.85132   224.97441
  224.0      0.00446     224.91473   225.04041
  246.0      0.00407     224.97816   225.10649
  222.0      0.00450     225.04156   225.17262
  215.0      0.00465     225.10492   225.23878
  212.0      0.00472     225.16835   225.30507
  233.0      0.00429     225.23172   232.72298
  241.0      0.00415     225.29512   232.88736
  234.0      0.00427     225.35849   233.05374
  239.0      0.00418     225.42183   233.22212
  241.0      0.00415     225.48521   233.39282
  222.0      0.00450     225.54852   233.56561
  259.0      0.00386     225.61191   233.74083
  228.0      0.00439     225.67528   233.91835
  202.0      0.00495     225.73857   234.09813
  179.0      0.00559     225.80193   234.28058
  214.0      0.00467     225.86522   234.46544
  229.0      0.00437     225.92856   234.65306
  224.0      0.00446     225.99187   234.84334
  246.0      0.00407     226.05515   235.03627
  237.0      0.00422     226.11847   235.23225
  248.0      0.00403     226.18176   235.43106
  204.0      0.00490     226.24509   235.63304
  256.0      0.00391     226.30836   235.83807
  230.0      0.00435     226.37161   236.04623
  230.0      0.00435     226.43491   236.25789
  258.0      0.00388     226.49818   236.47287
  224.0      0.00446     226.56146   236.69148
  233.0      0.00429     226.62473   236.91370
  220.0      0.00455     226.68794   237.13953
  236.0      0.00424     226.75122   237.36945
  225.0      0.00444     226.81442   237.60323
  267.0      0.00375     226.87769   237.84129
  247.0      0.00405     226.94096   238.08362
  222.0      0.00450     227.00415   238.33014
  226.0      0.00442     227.06740   238.58148
  234.0      0.00427     227.13058   238.83736
  226.0      0.00442     227.19383   239.09831
  234.0      0.00427     227.25703   239.36420
  265.0      0.00377     227.32019   239.63515
  277.0      0.00361     227.38342   239.91174
  240.0      0.00417     227.44662   240.19377
  255.0      0.00392     227.50984   240.48175
  245.0      0.00408     227.57303   240.77565
  238.0      0.00420     227.63615   241.07556
  234.0      0.00427     227.69937   241.38219
  242.0      0.00413     227.76254   241.69533
  216.0      0.00463     227.82574   242.01556
  251.0      0.00398     227.88890   242.34285
  246.0      0.00407     227.95203   242.67744
  217.0      0.00461     228.01521   243.02005
  225.0      0.00444     228.07835   243.37050
  234.0      0.00427     228.14149   243.72949
  230.0      0.00435     228.20467   244.09709
  224.0      0.00446     228.26778   244.47346
  225.0      0.00444     228.33093   244.85960
  225.0      0.00444     228.39403   245.25522
  246.0      0.00407     228.45718   245.66129
  264.0      0.00379     228.52031   246.07785
  238.0      0.00420     228.58339   246.50519
  238.0      0.00420     228.64653   246.94443
  225.0      0.00444     228.70964   247.39540
  223.0      0.00448     228.77277   247.85921
  231.0      0.00433     228.83586   248.33594
  245.0      0.00408     228.89894   248.82603
  263.0      0.00380     228.96205   249.33089
  262.0      0.00382     229.02515   249.85036
  243.0      0.00412     229.08826   250.38574
  234.0      0.00427     229.15134   250.93736
  221.0      0.00452     229.21439   251.50577
  250.0      0.00400     229.27750   252.09264
  256.0      0.00391     229.34056   252.69798
  270.0      0.00370     229.40364   253.32346
  266.0      0.00376     229.46672   253.96953
  259.0      0.00386     229.52975   254.63698
  265.0      0.00377     229.59283   255.32797
  264.0      0.00379     229.65587   256.04263
  268.0      0.00373     229.71895   256.78320
  253.0      0.00395     229.78201   257.55035
  234.0      0.00427     229.84502   258.34521
  237.0      0.00422     229.90807   259.17062
  232.0      0.00431     229.97110   260.02707
  261.0      0.00383     230.03416   260.91742
  252.0      0.00397     230.09718   261.84274
  263.0      0.00380     230.16019   262.80490
  223.0      0.00448     230.22325   263.80762
  248.0      0.00403     230.28625   264.85184
  241.0      0.00415     230.34932   265.94156
  237.0      0.00422     230.41232   267.07864
  254.0      0.00394     230.47530   268.26587
  244.0      0.00410     230.53835   269.50848
  286.0      0.003497    230.60133   270.80841
  280.0      0.00357     230.66437   272.17133
  265.0      0.00377     230.72739   273.60056
  276.0      0.00362     230.79034   275.10056
  289.0      0.003460    230.85336   276.67917
  243.0      0.00412     230.91632   278.34012
  251.0      0.00398     230.97934   280.09229
  288.0      0.003472    231.04236   281.94171
  270.0      0.00370     231.10530   283.89624
  283.0      0.00353     231.16827   285.96857
  273.0      0.00366     231.23126   288.16656
  293.0      0.003413    231.29427   290.50543
  305.0      0.003279    231.35722   292.99753
  281.0      0.00356     231.42017   295.65851
  273.0      0.00366     231.48315   298.51199
  274.0      0.00365     231.54613   301.57675
  296.0      0.003378    231.60910   304.88394
  301.0      0.003322    231.67206   308.46411
  315.0      0.003175    231.73499   312.35764
  320.0      0.003125    231.79796   316.62543
  297.0      0.003367    231.86092   321.33676
  334.0      0.002994    231.92389   326.60849
  356.0      0.002809    231.98683   332.60675
  362.0      0.002762    232.04974   339.59515
  364.0      0.002747    232.11272   347.99326
  359.0      0.002786    232.17561   358.38278
  347.0      0.002882    232.23857   371.57413
  390.0      0.002564    232.30153   388.51498
  409.0      0.002445    232.36443   410.18076
  397.0      0.002519    232.42738   437.38370
  446.0      0.002242    232.49026   470.29419
  493.0      0.002028    232.55322   508.04739
  567.0      0.001764    232.61613   547.70648
  559.0      0.001789    232.67902   583.35388
  561.0      0.001783    232.74196   606.81421
  576.0      0.001736    232.80487   612.31732
  581.0      0.001721    232.86781   601.91382
  527.0      0.001898    232.93071   583.53192
  504.0      0.001984    232.99358   564.89191
  523.0      0.001912    233.05650   550.64893
  508.0      0.001969    233.11940   542.94232
  519.0      0.001927    233.18233   542.36792
  547.0      0.001828    233.24521   548.74634
  540.0      0.001852    233.30806   561.55182
  561.0      0.001783    233.37099   580.27588
  623.0      0.001605    233.43384   604.55432
  633.0      0.001580    233.49675   634.38544
  708.0      0.001412    233.55966   670.06604
  764.0      0.001309    233.62250   712.26825
  839.0      0.001192    233.68539   762.15106
  855.0      0.001170    233.74825   821.21698
  945.0      0.001058    233.81114   891.79608
  1045.0     0.000957    233.87401   977.16846
  1217.0     0.000822    233.93684   1082.45764
  1367.0     0.000732    233.99973   1216.15063
  1614.0     0.000620    234.06258   1391.52893
  1839.0     0.000544    234.12547   1630.14001
  2343.0     0.000427    234.18831   1963.76038
  2879.0     0.0003473   234.25114   2436.30981
  3637.0     0.0002750   234.31401   3103.48999
  4547.0     0.0002199   234.37686   4023.34790
  5606.0     0.0001784   234.43973   5247.19922
  7289.0     0.0001372   234.50256   6795.51367
  9292.0     0.0001076   234.56537   8630.23828
  11065.0    0.0000904   234.62823   10609.83789
  12470.0    0.0000802   234.69104   12414.28027
  13470.0    0.0000742   234.75389   13553.36035
  13279.0    0.0000753   234.81676   13587.87988
  11751.0    0.0000851   234.87955   12504.19531
  9952.0     0.0001005   234.94240   10722.62793
  7899.0     0.0001266   235.00517   8743.49121
  6107.0     0.0001637   235.06802   6893.27246
  4647.0     0.0002152   235.13083   5326.41064
  3613.0     0.0002768   235.19362   4084.78418
  2853.0     0.0003505   235.25645   3147.63794
  2285.0     0.000438    235.31924   2467.43896
  1941.0     0.000515    235.38208   1984.41589
  1658.0     0.000603    235.44489   1643.69666
  1428.0     0.000700    235.50764   1400.32410
  1183.0     0.000845    235.57047   1221.31177
  1038.0     0.000963    235.63327   1085.08728
  922.0      0.001085    235.69608   977.60266
  913.0      0.001095    235.75887   890.38898
  848.0      0.001179    235.82161   818.10052
  791.0      0.001264    235.88441   757.16406
  635.0      0.001575    235.94719   705.29803
  599.0      0.001669    236.00996   660.71118
  635.0      0.001575    236.07275   622.13904
  578.0      0.001730    236.13550   588.56506
  545.0      0.001835    236.19829   559.12872
  500.0      0.002000    236.26102   533.22357
  480.0      0.002083    236.32379   510.28632
  464.0      0.002155    236.38655   489.90366
  446.0      0.002242    236.44926   471.71912
  431.0      0.002320    236.51204   455.40707
  411.0      0.002433    236.57480   440.74353
  407.0      0.002457    236.63756   427.50015
  430.0      0.002326    236.70029   415.51199
  429.0      0.002331    236.76300   404.62997
  381.0      0.002625    236.82576   394.70886
  387.0      0.002584    236.88847   385.65341
  382.0      0.002618    236.95123   377.35706
  359.0      0.002786    237.01395   369.74493
  355.0      0.002817    237.07663   362.74673
  336.0      0.002976    237.13937   356.28937
  352.0      0.002841    237.20207   350.32809
  312.0      0.003205    237.26479   344.80737
  341.0      0.002933    237.32751   339.69012
  337.0      0.002967    237.39018   334.93976
  331.0      0.003021    237.45290   330.51605
  338.0      0.002959    237.51556   326.39627
  336.0      0.002976    237.57828   322.54910
  337.0      0.002967    237.64099   318.95468
  303.0      0.003300    237.70363   315.59265
  314.0      0.003185    237.76631   312.43906
  339.0      0.002950    237.82896   309.48187
  330.0      0.003030    237.89166   306.70209
  317.0      0.003155    237.95433   304.08844
  316.0      0.003165    238.01695   301.62900
  314.0      0.003185    238.07964   299.30869
  320.0      0.003125    238.14229   297.12079
  321.0      0.003115    238.20496   295.05316
  320.0      0.003125    238.26759   293.09918
  327.0      0.003058    238.33020   291.25143
  294.0      0.003401    238.39287   289.50003
  300.0      0.003333    238.45549   287.84106
  288.0      0.003472    238.51813   286.26651
  315.0      0.003175    238.58075   284.77225
  297.0      0.003367    238.64333   283.35355
  301.0      0.003322    238.70596   282.00360
  272.0      0.00368     238.76854   280.72012
  273.0      0.00366     238.83118   279.49759
  260.0      0.00385     238.89378   278.33344
  286.0      0.003497    238.95634   277.22446
  306.0      0.003268    239.01894   276.16577
  296.0      0.003378    239.08151   275.15619
  298.0      0.003356    239.14410   274.19162
  283.0      0.00353     239.20668   273.27045
  298.0      0.003356    239.26921   272.39056
  277.0      0.00361     239.33179   271.54837
  267.0      0.00375     239.39435   270.74313
  252.0      0.00397     239.45692   269.97192
  300.0      0.003333    239.51945   269.23364
  301.0      0.003322    239.58195   268.52682
  289.0      0.003460    239.64452   267.84879
  266.0      0.00376     239.70705   267.19913
  283.0      0.00353     239.76959   266.57562
  301.0      0.003322    239.83209   265.97754
  284.0      0.00352     239.89458   265.40390
  313.0      0.003195    239.95711   264.85260
  283.0      0.00353     240.01956   264.32339
  274.0      0.00365     240.08208   263.81470
  288.0      0.003472    240.14459   263.32599
  274.0      0.00365     240.20703   262.85645
  306.0      0.003268    240.26953   262.40454
  264.0      0.00379     240.33197   261.97012
  258.0      0.00388     240.39445   261.55194
  239.0      0.00418     240.45689   261.14966
  307.0      0.003257    240.51932   260.76270
  278.0      0.00360     240.58177   260.38980
  255.0      0.00392     240.64421   260.03098
  263.0      0.00380     240.70667   259.68518
  245.0      0.00408     240.76907   259.35217
  243.0      0.00412     240.83145   259.03156
  268.0      0.00373     240.89388   258.72229
  284.0      0.00352     240.95627   258.42444
  238.0      0.00420     241.01869   258.13718
  262.0      0.00382     241.08107   257.86032
  225.0      0.00444     241.14340   257.59357
  226.0      0.00442     241.20580   257.33609
  274.0      0.00365     241.26813   257.08798
  242.0      0.00413     241.33051   256.84854
  263.0      0.00380     241.39287   256.61768
  282.0      0.00355     241.45518   256.39514
  274.0      0.00365     241.51753   256.18030
  271.0      0.00369     241.57982   255.97314
  268.0      0.00373     241.64217   255.77321
  269.0      0.00372     241.70445   255.58037
  261.0      0.00383     241.76672   255.39444
  291.0      0.003436    241.82904   255.21494
  268.0      0.00373     241.89131   255.04187
  255.0      0.00392     241.95361   254.87480
  280.0      0.00357     242.01587   254.71367
  262.0      0.00382     242.07808   254.55835
  246.0      0.00407     242.14035   254.40840
  236.0      0.00424     242.20259   254.26389
  239.0      0.00418     242.26485   254.12439
  257.0      0.00389     242.32704   253.87381
  265.0      0.00377     242.38922   253.74574
  252.0      0.00397     242.45146   253.62221
  228.0      0.00439     242.51361   253.50317
  241.0      0.00415     242.57582   253.38846
  232.0      0.00431     242.63802   253.27797
  244.0      0.00410     242.70013   253.17159
  243.0      0.00412     242.76230   253.06905
  277.0      0.00361     242.82442   252.97038
  255.0      0.00392     242.88658   252.87537
  238.0      0.00420     242.94868   252.78397
  256.0      0.00391     243.01077   252.69609
  256.0      0.00391     243.07289   252.61151
  233.0      0.00429     243.13498   252.53027
  277.0      0.00361     243.19708   252.45213
  240.0      0.00417     243.25916   252.37711
  225.0      0.00444     243.32117   252.30510
  275.0      0.00364     243.38324   252.23595
  250.0      0.00400     243.44528   252.16965
  223.0      0.00448     243.50732   252.10605
  222.0      0.00450     243.56934   252.04512
  266.0      0.00376     243.63130   251.98682
  271.0      0.00369     243.69331   251.93098
  258.0      0.00388     243.75529   251.87762
  222.0      0.00450     243.81726   251.82658
  223.0      0.00448     243.87924   251.77791
  244.0      0.00410     243.94115   251.73148
  249.0      0.00402     244.00311   251.68721
  221.0      0.00452     244.06499   251.64503
  245.0      0.00408     244.12692   251.60498
  250.0      0.00400     244.18881   251.56691
  241.0      0.00415     244.25066   251.53082
  261.0      0.00383     244.31256   244.23553
  248.0      0.00403     244.37440   244.29744
  226.0      0.00442     244.43628   244.35936
  246.0      0.00407     244.49811   244.42125
  272.0      0.00368     244.55989   244.48309
  247.0      0.00405     244.62172   244.54497
  246.0      0.00407     244.68350   244.60681
  256.0      0.00391     244.74530   244.66867
  270.0      0.00370     244.80707   244.73048
  267.0      0.00375     244.86879   244.79227
  258.0      0.00388     244.93054   244.85410
  254.0      0.00394     244.99226   244.91586
  257.0      0.00389     245.05397   244.97763
  276.0      0.00362     245.11568   245.03941
  263.0      0.00380     245.17732   245.10112
  232.0      0.00431     245.23903   245.16289
  257.0      0.00389     245.30063   245.22456
  282.0      0.00355     245.36230   245.28630
  242.0      0.00413     245.42395   245.34802
  247.0      0.00405     245.48552   245.40965
  268.0      0.00373     245.54710   245.47130
  295.0      0.003390    245.60867   245.53296
  279.0      0.00358     245.67026   245.59460
  267.0      0.00375     245.73180   245.65622
  277.0      0.00361     245.79329   245.71779
  274.0      0.00365     245.85483   245.77940
  283.0      0.00353     245.91632   245.84097
  273.0      0.00366     245.97783   245.90256
  203.0      0.00493     246.03928   245.96408
  265.0      0.00377     246.10069   246.02557
  291.0      0.003436    246.16216   246.08711
  223.0      0.00448     246.22357   246.14861
  207.0      0.00483     246.28497   246.21010
  225.0      0.00444     246.34636   246.27158
  237.0      0.00422     246.40768   246.33298
  225.0      0.00444     246.46906   246.39444
  261.0      0.00383     246.53035   246.45581
  268.0      0.00373     246.59169   246.51724
  271.0      0.00369     246.65302   246.57864
  255.0      0.00392     246.71425   246.63997
  261.0      0.00383     246.77550   246.70131
  280.0      0.00357     246.83673   246.76263
  206.0      0.00485     246.89798   246.82397
  295.0      0.003390    246.95918   246.88527
  287.0      0.003484    247.02032   246.94650
  252.0      0.00397     247.08151   247.00778
  271.0      0.00369     247.14265   247.06902
  277.0      0.00361     247.20381   247.13026
  281.0      0.00356     247.26491   247.19147
  228.0      0.00439     247.32596   247.25261
  222.0      0.00450     247.38704   247.31380
  202.0      0.00495     247.44809   247.37495
  204.0      0.00490     247.50914   247.43610
  296.0      0.003378    247.57014   247.49721
  224.0      0.00446     247.63110   247.55827
  205.0      0.00488     247.69209   247.61935
  214.0      0.00467     247.75301   247.68037
  204.0      0.00490     247.81395   247.74142
  209.0      0.00478     247.87488   247.80246
  290.0      0.003448    247.93573   247.86342
  204.0      0.00490     247.99661   247.92441
  221.0      0.00452     248.05742   247.98532
  221.0      0.00452     248.11827   248.04628
  220.0      0.00455     248.17906   248.10718
  237.0      0.00422     248.23979   248.16803
  231.0      0.00433     248.30057   248.22893
  240.0      0.00417     248.36130   248.28976
  280.0      0.00357     248.42204   248.35062
  285.0      0.00351     248.48273   248.41141
  217.0      0.00461     248.54335   248.47215
  200.0      0.00500     248.60402   248.53293
  275.0      0.00364     248.66463   248.59367
  229.0      0.00437     248.72523   248.65440
  231.0      0.00433     248.78581   248.71509
  239.0      0.00418     248.84631   248.77571
  246.0      0.00407     248.90686   248.83638
  297.0      0.003367    248.96733   248.89697
  299.0      0.003344    249.02783   248.95760
  262.0      0.00382     249.08830   249.01819
  244.0      0.00410     249.14868   249.07870
  220.0      0.00455     249.20912   249.13925
  226.0      0.00442     249.26945   249.19972
  225.0      0.00444     249.32983   249.26022
  259.0      0.00386     249.39015   249.32068
  243.0      0.00412     249.45042   249.38107
  199.0      0.00503     249.51073   249.44150
  247.0      0.00405     249.57097   249.50188
  222.0      0.00450     249.63121   249.56224
  234.0      0.00427     249.69141   249.62257
  197.0      0.00508     249.75154   249.68285
  182.0      0.00549     249.81171   249.74315
  207.0      0.00483     249.87181   249.80339
  237.0      0.00422     249.93193   249.86365
  214.0      0.00467     249.99197   249.92383
  225.0      0.00444     250.05199   249.98398
  220.0      0.00455     250.11201   250.04414
  202.0      0.00495     250.17197   250.10422
  213.0      0.00469     250.23193   250.16434
  296.0      0.003378    250.29189   250.22443
  289.0      0.003460    250.35175   250.28442
  279.0      0.00358     250.41164   250.34447
  305.0      0.003279    250.47145   250.40442
  291.0      0.003436    250.53128   250.46440
  207.0      0.00483     250.59105   250.52431
  222.0      0.00450     250.65077   250.58417
  286.0      0.003497    250.71051   250.64407
  286.0      0.003497    250.77020   250.70390
  228.0      0.00439     250.82988   250.76373
  209.0      0.00478     250.88951   250.82350
  300.0      0.003333    250.94908   250.88322
  211.0      0.00474     251.00868   250.94298
  235.0      0.00426     251.06821   251.00266
  205.0      0.00488     251.12775   251.06235
  216.0      0.00463     251.18723   251.12198
  256.0      0.00391     251.24663   251.18153
  257.0      0.00389     251.30608   251.24113
  269.0      0.00372     251.36545   251.30066
  226.0      0.00442     251.42480   251.36018
  211.0      0.00474     251.48413   251.41966
  227.0      0.00441     251.54340   251.47910
  263.0      0.00380     251.60268   251.53853
  231.0      0.00433     251.66187   251.59787
  229.0      0.00437     251.72108   251.65724
  250.0      0.00400     251.78023   251.71655
  249.0      0.00402     251.83932   251.77582
  270.0      0.00370     251.89842   251.83508
  272.0      0.00368     251.95749   251.89430
  201.0      0.00498     252.01653   251.95351
  219.0      0.00457     252.07552   252.01265
  258.0      0.00388     252.13443   252.07175
  296.0      0.003378    252.19337   252.13084
  300.0      0.003333    252.25226   252.18990
  245.0      0.00408     252.31113   252.24893
  203.0      0.00493     252.36993   252.30791
  291.0      0.003436    252.42868   252.36682
  251.0      0.00398     252.48744   252.42575
  228.0      0.00439     252.54616   252.48463
  227.0      0.00441     252.60481   252.54347
  242.0      0.00413     252.66348   252.60229
  277.0      0.00361     252.72205   252.66104
  261.0      0.00383     252.78062   252.71979
  217.0      0.00461     252.83911   252.77846
  298.0      0.003356    252.89763   252.83714
  201.0      0.00498     252.95609   252.89578
  206.0      0.00485     253.01447   252.95435
  292.0      0.003425    253.07285   253.01289
  285.0      0.00351     253.13118   253.07140
  221.0      0.00452     253.18950   253.12990
  294.0      0.003401    253.24774   253.18832
  285.0      0.00351     253.30594   253.24670
  284.0      0.00352     253.36414   253.30508
  292.0      0.003425    253.42227   253.36340
  203.0      0.00493     253.48039   253.42171
  255.0      0.00392     253.53845   253.47995
  247.0      0.00405     253.59645   253.53812
  297.0      0.003367    253.65445   253.59631
  275.0      0.00364     253.71239   253.65443
  268.0      0.00373     253.77031   253.71254
  294.0      0.003401    253.82817   253.77058
  249.0      0.00402     253.88596   253.82855
  276.0      0.00362     253.94376   253.88655
  265.0      0.00377     254.00146   253.94443
  300.0      0.003333    254.05917   254.00233
  256.0      0.00391     254.11685   254.06020
  292.0      0.003425    254.17442   254.11797
  244.0      0.00410     254.23199   254.17572
  268.0      0.00373     254.28952   254.23343
  285.0      0.00351     254.34702   255.02647
  275.0      0.00364     254.40445   255.09386
  258.0      0.00388     254.46182   255.16136
  258.0      0.00388     254.51920   255.22910
  275.0      0.00364     254.57649   255.29695
  288.0      0.003472    254.63379   255.36502
  258.0      0.00388     254.69099   255.43321
  227.0      0.00441     254.74814   255.50157
  279.0      0.00358     254.80530   255.57016
  259.0      0.00386     254.86238   255.63892
  279.0      0.00358     254.91943   255.70790
  261.0      0.00383     254.97643   255.77707
  280.0      0.00357     255.03336   255.84642
  298.0      0.003356    255.09027   255.91603
  281.0      0.00356     255.14709   255.98581
  272.0      0.00368     255.20393   256.05591
  265.0      0.00377     255.26071   256.12622
  253.0      0.00395     255.31740   256.19675
  275.0      0.00364     255.37408   256.26758
  264.0      0.00379     255.43068   256.33862
  267.0      0.00375     255.48727   256.41000
  242.0      0.00413     255.54379   256.48166
  261.0      0.00383     255.60023   256.55356
  270.0      0.00370     255.65669   256.62582
  272.0      0.00368     255.71307   256.69839
  267.0      0.00375     255.76942   256.77130
  258.0      0.00388     255.82570   256.84454
  267.0      0.00375     255.88190   256.91809
  257.0      0.00389     255.93810   256.99207
  269.0      0.00372     255.99423   257.06641
  277.0      0.00361     256.05035   257.14117
  254.0      0.00394     256.10635   257.21628
  287.0      0.003484    256.16232   257.29181
  275.0      0.00364     256.21826   257.36783
  254.0      0.00394     256.27411   257.44427
  263.0      0.00380     256.32996   257.52121
  271.0      0.00369     256.38577   257.59863
  252.0      0.00397     256.44147   257.67654
  253.0      0.00395     256.49716   257.75500
  275.0      0.00364     256.55273   257.83398
  241.0      0.00415     256.60834   257.91357
  277.0      0.00361     256.66382   257.99374
  284.0      0.00352     256.71927   258.07449
  261.0      0.00383     256.77469   258.15594
  249.0      0.00402     256.83005   258.23801
  273.0      0.00366     256.88538   258.32083
  248.0      0.00403     256.94061   258.40430
  229.0      0.00437     256.99576   258.48849
  284.0      0.00352     257.05090   258.57355
  320.0      0.003125    257.10599   258.65936
  261.0      0.00383     257.16104   258.74606
  265.0      0.00377     257.21600   258.83362
  254.0      0.00394     257.27087   258.92206
  270.0      0.00370     257.32578   259.01151
  290.0      0.003448    257.38052   259.10190
  286.0      0.003497    257.43530   259.19339
  264.0      0.00379     257.49002   259.28598
  260.0      0.00385     257.54462   259.37961
  286.0      0.003497    257.59921   259.47452
  260.0      0.00385     257.65369   259.57056
  254.0      0.00394     257.70816   259.66803
  271.0      0.00369     257.76254   259.76675
  250.0      0.00400     257.81686   259.86688
  251.0      0.00398     257.87119   259.96857
  283.0      0.00353     257.92538   260.07175
  295.0      0.003390    257.97958   260.17664
  267.0      0.00375     258.03366   260.28314
  275.0      0.00364     258.08768   260.39142
  268.0      0.00373     258.14169   260.50165
  296.0      0.003378    258.19562   260.61377
  297.0      0.003367    258.24948   261.15009
  277.0      0.00361     258.30328   261.27206
  285.0      0.00351     258.35699   261.39639
  250.0      0.00400     258.41071   261.52332
  272.0      0.00368     258.46432   261.65286
  260.0      0.00385     258.51788   261.78519
  267.0      0.00375     258.57138   261.92044
  282.0      0.00355     258.62479   262.05869
  236.0      0.00424     258.67816   262.20032
  250.0      0.00400     258.73145   262.34528
  289.0      0.003460    258.78473   262.49396
  289.0      0.003460    258.83789   262.64636
  279.0      0.00358     258.89096   262.80280
  242.0      0.00413     258.94403   262.96359
  280.0      0.00357     258.99701   263.12881
  272.0      0.00368     259.04996   263.29892
  257.0      0.00389     259.10281   263.47406
  287.0      0.003484    259.15558   263.65445
  284.0      0.00352     259.20831   263.84079
  287.0      0.003484    259.26099   264.03308
  302.0      0.003311    259.31360   264.23196
  269.0      0.00372     259.36612   264.43762
  290.0      0.003448    259.41855   264.65051
  275.0      0.00364     259.47098   264.87149
  263.0      0.00380     259.52328   265.10074
  295.0      0.003390    259.57556   265.33899
  290.0      0.003448    259.62775   265.58688
  273.0      0.00366     259.67984   265.84482
  266.0      0.00376     259.73193   266.11404
  259.0      0.00386     259.78387   266.39499
  286.0      0.003497    259.83582   266.68890
  290.0      0.003448    259.88770   266.99649
  293.0      0.003413    259.93945   267.31873
  292.0      0.003425    259.99115   267.65726
  273.0      0.00366     260.04279   268.01303
  276.0      0.00362     260.09439   268.38785
  258.0      0.00388     260.14587   268.78296
  265.0      0.00377     260.19730   269.20016
  255.0      0.00392     260.24866   269.64194
  282.0      0.00355     260.29993   270.10992
  260.0      0.00385     260.35117   270.60715
  275.0      0.00364     260.40231   271.13602
  262.0      0.00382     260.45337   271.73669
  258.0      0.00388     260.50439   272.33948
  295.0      0.003390    260.55530   272.98428
  311.0      0.003215    260.60617   273.67639
  253.0      0.00395     260.65695   274.42032
  255.0      0.00392     260.70764   275.22159
  312.0      0.003205    260.75827   276.08813
  264.0      0.00379     260.80881   277.02628
  300.0      0.003333    260.85931   278.04608
  299.0      0.003344    260.90976   279.15683
  262.0      0.00382     260.96005   280.36984
  287.0      0.003484    261.01031   281.70096
  294.0      0.003401    261.06049   283.16443
  294.0      0.003401    261.11063   284.78113
  291.0      0.003436    261.16064   286.57233
  291.0      0.003436    261.21057   288.56424
  306.0      0.003268    261.26047   290.79233
  294.0      0.003401    261.31027   293.29233
  304.0      0.003289    261.36002   296.11469
  298.0      0.003356    261.40967   299.31488
  335.0      0.002985    261.45920   302.96298
  305.0      0.003279    261.50873   307.15405
  307.0      0.003257    261.55814   311.99490
  319.0      0.003135    261.60748   317.63818
  327.0      0.003058    261.65674   324.27594
  337.0      0.002967    261.70587   332.18152
  355.0      0.002817    261.75500   341.77939
  358.0      0.002793    261.80399   353.69653
  342.0      0.002924    261.85297   368.96967
  399.0      0.002506    261.90182   389.20239
  427.0      0.002342    261.95056   416.83704
  423.0      0.002364    261.99930   455.42178
  494.0      0.002024    262.04788   509.46204
  567.0      0.001764    262.09644   584.30127
  669.0      0.001495    262.14487   685.02704
  782.0      0.001279    262.19321   815.16449
  889.0      0.001125    262.24152   974.80145
  1070.0     0.000935    262.28973   1156.32910
  1253.0     0.000798    262.33786   1339.61487
  1477.0     0.000677    262.38589   1486.09509
  1542.0     0.000649    262.43384   1547.88098
  1531.0     0.000653    262.48172   1499.31506
  1478.0     0.000677    262.52951   1360.97705
  1280.0     0.000781    262.57724   1179.98340
  1136.0     0.000880    262.62485   996.98108
  933.0      0.001072    262.67236   834.40137
  728.0      0.001374    262.71982   700.63104
  656.0      0.001524    262.76715   596.67487
  564.0      0.001773    262.81445   519.13123
  484.0      0.002066    262.86166   464.75482
  449.0      0.002227    262.90872   424.81326
  420.0      0.002381    262.95575   396.26996
  385.0      0.002597    263.00269   375.53845
  393.0      0.002545    263.04953   360.01523
  361.0      0.002770    263.09628   348.01129
  369.0      0.002710    263.14294   338.44479
  307.0      0.003257    263.18954   330.62424
  344.0      0.002907    263.23602   324.12918
  327.0      0.003058    263.28244   318.66220
  328.0      0.003049    263.32877   314.02457
  335.0      0.002985    263.37494   310.06580
  342.0      0.002924    263.42111   306.66422
  312.0      0.003205    263.46716   303.73434
  298.0      0.003356    263.51312   301.19992
  329.0      0.003040    263.55899   299.00500
  333.0      0.003003    263.60474   297.10233
  220.0      0.00455     263.65042   295.45038
  244.0      0.00410     263.69598   294.01996
  239.0      0.00418     263.74152   292.78326
  204.0      0.00490     263.78696   291.71994
  226.0      0.00442     263.83221   290.81238
  225.0      0.00444     263.87747   290.04477
  234.0      0.00427     263.92258   289.40643
  221.0      0.00452     263.96765   288.88721
  270.0      0.00370     264.01257   288.48010
  243.0      0.00412     264.05740   288.17953
  262.0      0.00382     264.10220   287.98105
  269.0      0.00372     264.14685   287.88257
  297.0      0.003367    264.19144   287.88309
  204.0      0.00490     264.23590   287.98334
  211.0      0.00474     264.28027   288.18518
  231.0      0.00433     264.32455   288.49292
  233.0      0.00429     264.36874   288.91171
  218.0      0.00459     264.41287   289.44977
  201.0      0.00498     264.45685   290.11661
  212.0      0.00472     264.50073   290.92456
  293.0      0.003413    264.54456   291.89102
  201.0      0.00498     264.58826   293.03452
  268.0      0.00373     264.63187   294.38129
  265.0      0.00377     264.67538   295.96133
  299.0      0.003344    264.71878   297.81241
  249.0      0.00402     264.76212   299.98633
  254.0      0.00394     264.80533   302.54178
  343.0      0.002915    264.84845   305.56216
  364.0      0.002747    264.89145   309.15189
  373.0      0.002681    264.93436   313.45801
  357.0      0.002801    264.97720   318.70657
  354.0      0.002825    265.01993   325.23013
  361.0      0.002770    265.06256   333.58304
  368.0      0.002717    265.10507   344.63776
  383.0      0.002611    265.14746   359.75818
  420.0      0.002381    265.18979   380.98615
  428.0      0.002336    265.23203   411.01044
  435.0      0.002299    265.27414   453.13977
  481.0      0.002079    265.31616   510.69638
  548.0      0.001825    265.35803   586.23602
  599.0      0.001669    265.39987   680.43451
  683.0      0.001464    265.44159   789.62866
  830.0      0.001205    265.48318   902.97412
  877.0      0.001140    265.52469   998.25934
  998.0      0.001002    265.56607   1045.41455
  1038.0     0.000963    265.60736   1024.83704
  978.0      0.001022    265.64853   945.55811
  850.0      0.001176    265.68964   836.31232
  820.0      0.001220    265.73062   723.69629
  701.0      0.001427    265.77148   622.89563
  590.0      0.001695    265.81226   539.81232
  530.0      0.001887    265.85291   475.37112
  473.0      0.002114    265.89349   427.53625
  438.0      0.002283    265.93393   393.18661
  366.0      0.002732    265.97424   368.93658
  370.0      0.002703    266.01450   351.77756
  345.0      0.002899    266.05463   339.43741
  345.0      0.002899    266.09467   330.28342
  335.0      0.002985    266.13458   323.26770
  345.0      0.002899    266.17438   317.72757
  289.0      0.003460    266.21408   313.24536
  324.0      0.003086    266.25366   309.56909
  304.0      0.003289    266.29318   306.52252
  304.0      0.003289    266.33255   303.98886
  314.0      0.003185    266.37180   301.88049
  311.0      0.003215    266.41095   300.12833
  308.0      0.003247    266.44998   298.68488
  319.0      0.003135    266.48895   297.50986
  338.0      0.002959    266.52777   296.57617
  344.0      0.002907    266.56647   295.86359
  333.0      0.003003    266.60507   295.35934
  287.0      0.003484    266.64355   295.06165
  282.0      0.00355     266.68195   294.97891
  289.0      0.003460    266.72021   295.13693
  291.0      0.003436    266.75836   295.58618
  310.0      0.003226    266.79642   296.41501
  276.0      0.00362     266.83432   297.75900
  301.0      0.003322    266.87216   299.81345
  312.0      0.003205    266.90988   302.82242
  304.0      0.003289    266.94745   307.05487
  325.0      0.003077    266.98492   312.76074
  335.0      0.002985    267.02228   320.06073
  304.0      0.003289    267.05957   328.84576
  330.0      0.003030    267.09668   338.52042
  335.0      0.002985    267.13367   347.70151
  308.0      0.003247    267.17059   354.12375
  309.0      0.003236    267.20737   355.51794
  327.0      0.003058    267.24405   351.45160
  328.0      0.003049    267.28064   343.74387
  310.0      0.003226    267.31705   334.85098
  300.0      0.003333    267.35339   326.47675
  310.0      0.003226    267.38959   319.46271
  312.0      0.003205    267.42569   314.05362
  283.0      0.00353     267.46167   310.19681
  301.0      0.003322    267.49750   307.67984
  290.0      0.003448    267.53323   306.23355
  321.0      0.003115    267.56888   305.60519
  321.0      0.003115    267.60437   305.58401
  321.0      0.003115    267.63974   306.01755
  297.0      0.003367    267.67499   306.80551
  330.0      0.003030    267.71014   307.89053
  317.0      0.003155    267.74518   309.24142
  321.0      0.003115    267.78009   310.84949
  308.0      0.003247    267.81488   312.71552
  315.0      0.003175    267.84952   314.85040
  338.0      0.002959    267.88409   317.27661
  330.0      0.003030    267.91849   320.01694
  357.0      0.002801    267.95279   323.10837
  311.0      0.003215    267.98700   326.59021
  359.0      0.002786    268.02103   330.51221
  373.0      0.002681    268.05496   334.94321
  350.0      0.002857    268.08878   339.95316
  333.0      0.003003    268.12247   345.64148
  326.0      0.003067    268.15604   352.11746
  354.0      0.002825    268.18945   359.51877
  369.0      0.002710    268.22281   368.03183
  381.0      0.002625    268.25601   377.86325
  384.0      0.002604    268.28909   389.30429
  382.0      0.002618    268.32202   402.70963
  396.0      0.002525    268.35486   418.56497
  483.0      0.002070    268.38754   437.59689
  459.0      0.002179    268.42014   460.83044
  480.0      0.002083    268.45261   489.94818
  513.0      0.001949    268.48492   527.57300
  570.0      0.001754    268.51709   577.85553
  664.0      0.001506    268.54916   647.19287
  738.0      0.001355    268.58112   743.63806
  886.0      0.001129    268.61295   880.17371
  990.0      0.001010    268.64465   1068.76538
  1169.0     0.000855    268.67621   1321.21570
  1506.0     0.000664    268.70764   1645.24060
  1815.0     0.000551    268.73895   2037.23657
  2161.0     0.000463    268.77014   2474.42554
  2594.0     0.000386    268.80121   2898.27173
  2949.0     0.0003391   268.83212   3207.23047
  3166.0     0.0003159   268.86292   3290.97339
  3097.0     0.0003229   268.89359   3113.11011
  2887.0     0.0003464   268.92413   2747.07178
  2397.0     0.000417    268.95456   2308.62061
  1947.0     0.000514    268.98480   1883.99329
  1544.0     0.000648    269.01498   1515.80005
  1246.0     0.000803    269.04501   1218.88831
  1046.0     0.000956    269.07489   991.27673
  854.0      0.001171    269.10468   823.62384
  779.0      0.001284    269.13428   703.28345
  668.0      0.001497    269.16379   617.61499
  602.0      0.001661    269.19315   556.25769
  558.0      0.001792    269.22238   512.23102
  515.0      0.001942    269.25150   478.14417
  486.0      0.002058    269.28046   451.44720
  447.0      0.002237    269.30930   429.88217
  404.0      0.002475    269.33798   412.09229
  421.0      0.002375    269.36658   397.15552
  378.0      0.002646    269.39502   384.47519
  362.0      0.002762    269.42331   373.61365
  384.0      0.002604    269.45148   364.22556
  392.0      0.002551    269.47952   356.07053
  404.0      0.002475    269.50745   348.93631
  353.0      0.002833    269.53522   342.66739
  341.0      0.002933    269.56284   337.13303
  331.0      0.003021    269.59033   332.21738
  344.0      0.002907    269.61771   327.83945
  322.0      0.003106    269.64496   323.92023
  307.0      0.003257    269.67203   320.40201
  333.0      0.003003    269.69897   317.23380
  340.0      0.002941    269.72580   314.36719
  301.0      0.003322    269.75250   311.76981
  301.0      0.003322    269.77905   309.40680
  329.0      0.003040    269.80548   307.25342
  316.0      0.003165    269.83173   305.28668
  294.0      0.003401    269.85788   303.48358
  319.0      0.003135    269.88385   301.82941
  312.0      0.003205    269.90973   300.30692
  319.0      0.003135    269.93546   298.90430
  304.0      0.003289    269.96103   297.61005
  295.0      0.003390    269.98648   296.41202
  299.0      0.003344    270.01178   295.30298
  339.0      0.002950    270.03696   294.27353
  301.0      0.003322    270.06198   293.31744
  282.0      0.00355     270.08688   292.42871
  329.0      0.003040    270.11163   291.60022
  332.0      0.003012    270.13623   290.82825
  296.0      0.003378    270.16074   290.10730
  292.0      0.003425    270.18506   289.43393
  312.0      0.003205    270.20923   288.80466
  312.0      0.003205    270.23328   288.21524
  296.0      0.003378    270.25720   287.66354
  296.0      0.003378    270.28098   287.14618
  303.0      0.003300    270.30457   286.66116
  314.0      0.003185    270.32806   286.20642
  311.0      0.003215    270.35141   285.77924
  264.0      0.00379     270.37457   285.37836
  300.0      0.003333    270.39764   285.00168
  295.0      0.003390    270.42056   284.64795
  301.0      0.003322    270.44333   284.31586
  279.0      0.00358     270.46594   284.00366
  280.0      0.00357     270.48843   283.28632
  306.0      0.003268    270.51077   283.01654
  290.0      0.003448    270.53296   282.76358
  282.0      0.00355     270.55499   282.52670
  274.0      0.00365     270.57690   282.30466
  266.0      0.00376     270.59869   282.09689
  305.0      0.003279    270.62030   281.90283
  329.0      0.003040    270.64178   281.72162
  314.0      0.003185    270.66309   281.55283
  309.0      0.003236    270.68427   281.39590
  321.0      0.003115    270.70532   281.25015
  293.0      0.003413    270.72620   281.11539
  307.0      0.003257    270.74695   280.99097
  288.0      0.003472    270.76755   280.87671
  311.0      0.003215    270.78799   280.77219
  280.0      0.00357     270.80829   280.67700
  283.0      0.00353     270.82843   280.59103
  315.0      0.003175    270.84845   280.51398
  305.0      0.003279    270.86832   280.44565
  311.0      0.003215    270.88803   280.38574
  284.0      0.00352     270.90759   280.33426
  281.0      0.00356     270.92700   280.29092
  305.0      0.003279    270.94629   280.25565
  278.0      0.00360     270.96542   280.22839
  283.0      0.00353     270.98438   280.20911
  298.0      0.003356    271.00320   280.19766
  303.0      0.003300    271.02188   280.19409
  335.0      0.002985    271.04041   280.19836
  304.0      0.003289    271.05878   280.21060
  281.0      0.00356     271.07700   280.23077
  256.0      0.00391     271.09506   280.25894
  279.0      0.00358     271.11301   280.29529
  330.0      0.003030    271.13077   280.33994
  332.0      0.003012    271.14838   280.39291
  313.0      0.003195    271.16586   280.45453
  303.0      0.003300    271.18320   280.52502
  276.0      0.00362     271.20035   280.60452
  270.0      0.00370     271.21738   280.69339
  265.0      0.00377     271.23425   280.79190
  253.0      0.00395     271.25095   280.90042
  302.0      0.003311    271.26752   281.01941
  299.0      0.003344    271.28394   281.14917
  305.0      0.003279    271.30020   281.25339
  303.0      0.003300    271.31631   281.40686
  303.0      0.003300    271.33224   281.57278
  304.0      0.003289    271.34805   281.75195
  289.0      0.003460    271.36371   281.94482
  264.0      0.00379     271.37921   282.15247
  304.0      0.003289    271.39453   282.37552
  298.0      0.003356    271.40973   282.61505
  294.0      0.003401    271.42474   282.87234
  319.0      0.003135    271.43964   283.14822
  279.0      0.00358     271.45438   283.44434
  311.0      0.003215    271.46893   283.76178
  309.0      0.003236    271.48334   284.10229
  294.0      0.003401    271.49762   284.46793
  295.0      0.003390    271.51172   284.86017
  290.0      0.003448    271.52567   285.28171
  277.0      0.00361     271.53946   285.73447
  279.0      0.00358     271.55310   286.22141
  289.0      0.003460    271.56659   286.74588
  318.0      0.003145    271.57990   287.31061
  299.0      0.003344    271.59308   287.92017
  308.0      0.003247    271.60611   288.57813
  303.0      0.003300    271.61896   289.28958
  278.0      0.00360     271.63165   290.06061
  330.0      0.003030    271.64420   290.89645
  291.0      0.003436    271.65659   291.80524
  303.0      0.003300    271.66879   292.79382
  294.0      0.003401    271.68088   293.87219
  328.0      0.003049    271.69281   295.05154
  268.0      0.00373     271.70456   296.34277
  317.0      0.003155    271.71616   297.76169
  313.0      0.003195    271.72760   299.32306
  317.0      0.003155    271.73889   301.04703
  290.0      0.003448    271.75000   302.95743
  308.0      0.003247    271.76096   305.07867
  317.0      0.003155    271.77179   307.44501
  330.0      0.003030    271.78244   310.09140
  326.0      0.003067    271.79291   313.06439
  348.0      0.002874    271.80325   316.42081
  370.0      0.002703    271.81342   320.22305
  349.0      0.002865    271.82343   324.55722
  346.0      0.002890    271.83328   329.51889
  348.0      0.002874    271.84296   335.23694
  392.0      0.002551    271.85248   341.87781
  396.0      0.002525    271.86185   349.64700
  392.0      0.002551    271.87106   358.84760
  438.0      0.002283    271.88013   369.88986
  390.0      0.002564    271.88901   383.41046
  430.0      0.002326    271.89774   400.39178
  459.0      0.002179    271.90631   420.59845
  469.0      0.002132    271.91470   449.73383
  536.0      0.001866    271.92294   489.21878
  597.0      0.001675    271.93103   543.29407
  684.0      0.001462    271.93896   617.11725
  747.0      0.001339    271.94672   716.04736
  872.0      0.001147    271.95428   844.98639
  982.0      0.001018    271.96173   1006.26910
  1202.0     0.000832    271.96899   1197.54150
  1479.0     0.000676    271.97610   1407.03503
  1588.0     0.000630    271.98306   1606.51697
  1707.0     0.000586    271.98987   1749.59167
  1774.0     0.000564    271.99646   1789.24512
  1749.0     0.000572    272.00293   1706.60608
  1589.0     0.000629    272.00922   1535.49121
  1376.0     0.000727    272.01535   1327.66248
  1119.0     0.000894    272.02133   1122.88940
  967.0      0.001034    272.02713   942.43451
  770.0      0.001299    272.03278   793.71918
  645.0      0.001550    272.03824   676.80389
  570.0      0.001754    272.04355   588.21973
  480.0      0.002083    272.04871   522.66492
  429.0      0.002331    272.05368   474.80942
  472.0      0.002119    272.05850   439.79913
  426.0      0.002347    272.06317   413.79288
  404.0      0.002475    272.06766   394.02069
  360.0      0.002778    272.07196   378.53305
  377.0      0.002653    272.07614   366.08118
  332.0      0.003012    272.08014   355.83307
  341.0      0.002933    272.08395   347.24557
  377.0      0.002653    272.08762   339.96466
  318.0      0.003145    272.09113   333.72281
  320.0      0.003125    272.09445   328.33636
  286.0      0.003497    272.09763   323.65442
  342.0      0.002924    272.10062   319.55893
  305.0      0.003279    272.10345   315.96225
  309.0      0.003236    272.10614   312.78464
  349.0      0.002865    272.10861   309.96841
  270.0      0.00370     272.11096   307.46078
  275.0      0.00364     272.11313   305.21820
  324.0      0.003086    272.11511   303.20819
  280.0      0.00357     272.11697   301.39871
  291.0      0.003436    272.11862   299.76678
  296.0      0.003378    272.12015   298.29010
  289.0      0.003460    272.12146   296.94971
  306.0      0.003268    272.12265   295.73160
  288.0      0.003472    272.12363   294.62097
  312.0      0.003205    272.12448   293.60757
  302.0      0.003311    272.12515   292.68063
  335.0      0.002985    272.12564   291.83090
  330.0      0.003030    272.12598   291.05170
  290.0      0.003448    272.12613   290.33548
  302.0      0.003311    272.12610   289.67712
  317.0      0.003155    272.12595   289.07101
  297.0      0.003367    272.12561   288.51218
  281.0      0.00356     272.12509   287.99731
  294.0      0.003401    272.12442   287.52209
  292.0      0.003425    272.12357   287.08386
  273.0      0.00366     272.12256   286.67950
  283.0      0.00353     272.12137   286.30621
  268.0      0.00373     272.12000   285.96213
  287.0      0.003484    272.11847   285.64474
  293.0      0.003413    272.11679   285.35260
  302.0      0.003311    272.11493   285.08389
  279.0      0.00358     272.11288   284.83698
  284.0      0.00352     272.11069   284.61072
  291.0      0.003436    272.10834   284.40375
  292.0      0.003425    272.10580   284.21512
  322.0      0.003106    272.10306   284.04382
  293.0      0.003413    272.10019   283.88885
  310.0      0.003226    272.09714   283.74957
  304.0      0.003289    272.09393   283.62518
  314.0      0.003185    272.09055   283.51517
  313.0      0.003195    272.08698   283.41885
  305.0      0.003279    272.08325   283.33575
  311.0      0.003215    272.07935   283.26550
  318.0      0.003145    272.07529   283.20764
  318.0      0.003145    272.07104   283.16193
  312.0      0.003205    272.06662   283.12802
  317.0      0.003155    272.06204   283.10568
  312.0      0.003205    272.05728   283.09479
  311.0      0.003215    272.05237   283.09515
  317.0      0.003155    272.04727   283.10663
  314.0      0.003185    272.04202   283.12924
  317.0      0.003155    272.03659   283.16290
  311.0      0.003215    272.03098   283.20767
  311.0      0.003215    272.02518   283.26355
  319.0      0.003135    272.01926   283.33063
  318.0      0.003145    272.01312   283.40909
  313.0      0.003195    272.00684   283.49908
  318.0      0.003145    272.00037   283.60077
  312.0      0.003205    271.99374   283.71448
  325.0      0.003077    271.98694   283.84042
  311.0      0.003215    271.97995   283.97891
  313.0      0.003195    271.97278   284.13049
  286.0      0.003497    271.96548   284.29544
  303.0      0.003300    271.95798   284.47437
  304.0      0.003289    271.95032   284.66760
  291.0      0.003436    271.94247   284.87592
  332.0      0.003012    271.93448   285.10004
  343.0      0.002915    271.92627   285.34039
  311.0      0.003215    271.91791   285.59818
  288.0      0.003472    271.90942   285.87387
  294.0      0.003401    271.90070   286.16858
  281.0      0.00356     271.89182   286.48361
  267.0      0.00375     271.88278   286.81973
  279.0      0.00358     271.87357   287.17862
  282.0      0.00355     271.86420   287.56116
  286.0      0.003497    271.85461   287.96915
  271.0      0.00369     271.84488   288.40457
  276.0      0.00362     271.83499   288.86862
  272.0      0.00368     271.82489   289.36392
  279.0      0.00358     271.81467   289.89218
  260.0      0.00385     271.80423   290.45605
  297.0      0.003367    271.79364   291.05862
  275.0      0.00364     271.78287   291.70212
  296.0      0.003378    271.77191   292.39069
  258.0      0.00388     271.76080   293.12708
  272.0      0.00368     271.74951   293.91580
  273.0      0.00366     271.73804   294.76190
  298.0      0.003356    271.72641   295.66928
  279.0      0.00358     271.71460   296.64481
  271.0      0.00369     271.70261   297.69342
  257.0      0.00389     271.69046   298.82288
  267.0      0.00375     271.67813   300.04175
  295.0      0.003390    271.66565   301.35757
  271.0      0.00369     271.65295   302.78198
  242.0      0.00413     271.64011   304.32480
  269.0      0.00372     271.62711   305.99976
  254.0      0.00394     271.61389   308.17691
  264.0      0.00379     271.60052   310.16785
  276.0      0.00362     271.58698   312.34387
  270.0      0.00370     271.57327   314.72488
  279.0      0.00358     271.55939   317.33832
  269.0      0.00372     271.54532   320.21637
  285.0      0.00351     271.53110   323.39099
  283.0      0.00353     271.51666   326.90775
  280.0      0.00357     271.50208   330.81140
  299.0      0.003344    271.48734   335.16232
  256.0      0.00391     271.47238   340.03302
  245.0      0.00408     271.45731   345.50085
  394.0      0.002538    271.44202   351.67319
  373.0      0.002681    271.42654   358.66479
  390.0      0.002564    271.41095   366.62891
  390.0      0.002564    271.39514   375.75656
  470.0      0.002128    271.37915   386.26810
  407.0      0.002457    271.36301   398.47049
  451.0      0.002217    271.34671   412.73141
  447.0      0.002237    271.33020   429.57309
  467.0      0.002141    271.31354   449.73792
  486.0      0.002058    271.29669   474.28754
  512.0      0.001953    271.27966   504.94193
  559.0      0.001789    271.26248   544.33722
  649.0      0.001541    271.24512   596.66968
  742.0      0.001348    271.22757   668.26025
  812.0      0.001232    271.20987   767.81866
  908.0      0.001101    271.19199   906.73267
  1109.0     0.000902    271.17392   1097.59314
  1311.0     0.000763    271.15570   1352.57593
  1621.0     0.000617    271.13730   1679.79480
  2007.0     0.000498    271.11871   2076.94092
  2412.0     0.000415    271.09995   2523.29736
  2859.0     0.0003498   271.08102   2962.93286
  3312.0     0.0003019   271.06192   3296.16455
  3329.0     0.0003004   271.04263   3406.83789
  3205.0     0.0003120   271.02319   3249.33618
  2889.0     0.0003461   271.00357   2888.15332
  2382.0     0.000420    270.98380   2441.28540
  1880.0     0.000532    270.96381   2001.00378
  1534.0     0.000652    270.94366   1615.19202
  1237.0     0.000808    270.92334   1301.14368
  1030.0     0.000971    270.90286   1058.10242
  817.0      0.001224    270.88220   877.38776
  691.0      0.001447    270.86136   746.39441
  573.0      0.001745    270.84033   652.46637
  575.0      0.001739    270.81915   584.85803
  555.0      0.001802    270.79779   535.77551
  477.0      0.002096    270.77628   498.16431
  442.0      0.002262    270.75455   468.74252
  405.0      0.002469    270.73267   445.03403
  408.0      0.002451    270.71063   425.50943
  333.0      0.003003    270.68839   409.13547
  367.0      0.002725    270.66599   395.24921
  383.0      0.002611    270.64343   383.35245
  349.0      0.002865    270.62067   373.07535
  342.0      0.002924    270.59775   364.14905
  345.0      0.002899    270.57465   356.34033
  328.0      0.003049    270.55142   349.48047
  335.0      0.002985    270.52795   343.42010
  345.0      0.002899    270.50433   338.03818
  300.0      0.003333    270.48056   333.24396
  278.0      0.00360     270.45657   328.95096
  300.0      0.003333    270.43246   325.09723
  338.0      0.002959    270.40814   321.62344
  315.0      0.003175    270.38367   318.48022
  326.0      0.003067    270.35904   315.63095
  309.0      0.003236    270.33420   313.03763
  317.0      0.003155    270.30920   310.67383
  301.0      0.003322    270.28403   308.51260
  285.0      0.00351     270.25870   306.53082
  296.0      0.003378    270.23318   304.71182
  316.0      0.003165    270.20749   303.03680
  301.0      0.003322    270.18161   301.49335
  281.0      0.00356     270.15561   300.06772
  284.0      0.00352     270.12939   298.74799
  304.0      0.003289    270.10300   297.52594
  319.0      0.003135    270.07645   296.39133
  289.0      0.003460    270.04974   295.33795
  272.0      0.00368     270.02286   294.35812
  325.0      0.003077    269.99576   293.44528
  342.0      0.002924    269.96854   292.59515
  277.0      0.00361     269.94110   291.80182
  258.0      0.00388     269.91354   291.06186
  285.0      0.00351     269.88577   292.18073
  283.0      0.00353     269.85785   291.55893
  256.0      0.00391     269.82974   290.98041
  277.0      0.00361     269.80145   290.44165
  264.0      0.00379     269.77304   289.94083
  266.0      0.00376     269.74442   289.47519
  273.0      0.00366     269.71561   289.04272
  278.0      0.00360     269.68668   288.64197
  291.0      0.003436    269.65753   288.27084
  294.0      0.003401    269.62823   287.92838
  290.0      0.003448    269.59879   287.61307
  311.0      0.003215    269.56912   287.32361
  307.0      0.003257    269.53931   287.05936
  328.0      0.003049    269.50931   286.81915
  339.0      0.002950    269.47916   286.60266
  293.0      0.003413    269.44885   286.40897
  294.0      0.003401    269.41833   286.23764
  284.0      0.00352     269.38766   286.08850
  287.0      0.003484    269.35681   285.96103
  292.0      0.003425    269.32581   285.85532
  203.0      0.00493     269.29465   285.77127
  244.0      0.00410     269.26328   285.70889
  234.0      0.00427     269.23178   285.66867
  223.0      0.00448     269.20007   285.65073
  217.0      0.00461     269.16821   285.65561
  234.0      0.00427     269.13620   285.68408
  222.0      0.00450     269.10397   285.73679
  224.0      0.00446     269.07159   285.81485
  212.0      0.00472     269.03906   285.91943
  270.0      0.00370     269.00635   286.05182
  253.0      0.00395     268.97348   286.21375
  260.0      0.00385     268.94043   286.40726
  258.0      0.00388     268.90720   286.63440
  259.0      0.00386     268.87381   286.89807
  255.0      0.00392     268.84024   287.20087
  285.0      0.00351     268.80655   287.54675
  257.0      0.00389     268.77264   287.93982
  203.0      0.00493     268.73856   288.38458
  235.0      0.00426     268.70432   288.88715
  270.0      0.00370     268.66995   289.45352
  279.0      0.00358     268.63538   290.09167
  213.0      0.00469     268.60062   290.81131
  273.0      0.00366     268.56573   291.62247
  228.0      0.00439     268.53064   292.53900
  265.0      0.00377     268.49539   293.57532
  211.0      0.00474     268.45999   294.75067
  221.0      0.00452     268.42441   296.08871
  205.0      0.00488     268.38867   297.61563
  223.0      0.00448     268.35272   299.36749
  208.0      0.00481     268.31665   301.38522
  257.0      0.00389     268.28043   303.72421
  207.0      0.00483     268.24402   306.45776
  202.0      0.00495     268.20743   309.67923
  255.0      0.00392     268.17065   313.52994
  218.0      0.00459     268.13373   318.20862
  215.0      0.00465     268.09668   324.02795
  259.0      0.00386     268.05942   331.47034
  261.0      0.00383     268.02200   341.24692
  366.0      0.002732    267.98441   354.40921
  485.0      0.002062    267.94666   372.34390
  599.0      0.001669    267.90875   396.79306
  603.0      0.001658    267.87067   429.69461
  743.0      0.001346    267.83240   472.79135
  791.0      0.001264    267.79401   527.27637
  829.0      0.001206    267.75543   592.74988
  941.0      0.001063    267.71667   665.98962
  948.0      0.001055    267.67776   738.59882
  900.0      0.001111    267.63870   795.23541
  816.0      0.001225    267.59946   817.87897
  797.0      0.001255    267.56003   797.58850
  740.0      0.001351    267.52051   742.66205
  686.0      0.001458    267.48074   671.01837
  638.0      0.001567    267.44086   598.25818
  535.0      0.001869    267.40076   533.01251
  492.0      0.002033    267.36053   478.78214
  491.0      0.002037    267.32016   435.94702
  461.0      0.002169    267.27960   403.39691
  443.0      0.002257    267.23889   379.40771
  403.0      0.002481    267.19800   362.03589
  394.0      0.002538    267.15695   349.56061
  375.0      0.002667    267.11575   340.55832
  399.0      0.002506    267.07437   333.97952
  349.0      0.002865    267.03284   329.10788
  375.0      0.002667    266.99115   325.45956
  308.0      0.003247    266.94928   322.73236
  335.0      0.002985    266.90726   320.72803
  348.0      0.002874    266.86505   319.31931
  344.0      0.002907    266.82272   318.42450
  338.0      0.002959    266.78021   317.98764
  320.0      0.003125    266.73755   317.97424
  358.0      0.002793    266.69470   318.36469
  353.0      0.002833    266.65173   319.15356
  354.0      0.002825    266.60855   320.34595
  361.0      0.002770    266.56522   321.96188
  421.0      0.002375    266.52173   324.03085
  392.0      0.002551    266.47812   326.59991
  385.0      0.002597    266.43433   329.73514
  442.0      0.002262    266.39035   333.51932
  445.0      0.002247    266.34622   338.07462
  440.0      0.002273    266.30197   343.55823
  459.0      0.002179    266.25754   350.20590
  459.0      0.002179    266.21292   358.37186
  555.0      0.001802    266.16815   368.58273
  554.0      0.001805    266.12320   379.84033
  596.0      0.001678    266.07816   397.11792
  524.0      0.001908    266.03293   420.41791
  570.0      0.001754    265.98752   452.32327
  663.0      0.001508    265.94199   496.02005
  670.0      0.001493    265.89624   555.18982
  728.0      0.001374    265.85037   633.21692
  750.0      0.001333    265.80435   732.47577
  898.0      0.001114    265.75815   852.76453
  1006.0     0.000994    265.71182   988.40582
  1132.0     0.000883    265.66528   1124.55176
  1202.0     0.000832    265.61865   1233.12500
  1190.0     0.000840    265.57184   1279.93677
  1159.0     0.000863    265.52484   1246.61267
  1099.0     0.000910    265.47772   1147.43018
  948.0      0.001055    265.43042   1015.97308
  825.0      0.001212    265.38300   881.99518
  655.0      0.001527    265.33539   762.12933
  644.0      0.001553    265.28760   662.91370
  556.0      0.001799    265.23969   585.32294
  504.0      0.001984    265.19162   527.20984
  468.0      0.002137    265.14340   485.31815
  490.0      0.002041    265.09503   456.01205
  495.0      0.002020    265.04648   436.03470
  484.0      0.002066    264.99780   422.81378
  488.0      0.002049    264.94894   414.44772
  459.0      0.002179    264.89996   409.68832
  496.0      0.002016    264.85080   407.75104
  468.0      0.002137    264.80148   408.19708
  495.0      0.002020    264.75204   410.81674
  420.0      0.002381    264.70242   415.56662
  446.0      0.002242    264.65265   422.52298
  418.0      0.002392    264.60275   431.89346
  475.0      0.002105    264.55264   444.03708
  431.0      0.002320    264.50241   459.49185
  570.0      0.001754    264.45203   479.13818
  695.0      0.001439    264.40152   504.29919
  745.0      0.001342    264.35083   537.08508
  860.0      0.001163    264.29999   580.73041
  944.0      0.001059    264.24899   639.87122
  1011.0     0.000989    264.19781   721.03308
  1161.0     0.000861    264.14658   832.29077
  1195.0     0.000837    264.09512   983.01031
  1319.0     0.000758    264.04352   1182.51184
  1546.0     0.000647    263.99179   1437.39941
  1811.0     0.000552    263.93988   1748.95483
  2128.0     0.000470    263.88785   2105.76367
  2450.0     0.000408    263.83566   2474.69995
  2690.0     0.000372    263.78329   2789.62988
  2842.0     0.000352    263.73083   2959.47119
  2803.0     0.000357    263.67816   2919.59912
  2562.0     0.000390    263.62537   2685.99438
  2065.0     0.000484    263.57245   2340.67993
  1666.0     0.000600    263.51935   1968.81506
  1440.0     0.000694    263.46609   1624.62537
  1170.0     0.000855    263.41269   1331.56299
  969.0      0.001032    263.35919   1095.73645
  793.0      0.001261    263.30551   913.32037
  676.0      0.001479    263.25168   776.22168
  625.0      0.001600    263.19769   675.15186
  533.0      0.001876    263.14355   600.94006
  478.0      0.002092    263.08932   546.06897
  485.0      0.002062    263.03491   504.66479
  441.0      0.002268    262.98032   472.56644
  425.0      0.002353    262.92563   447.01199
  399.0      0.002506    262.87076   426.13071
  424.0      0.002358    262.81577   408.74661
  361.0      0.002770    262.76062   394.04410
  377.0      0.002653    262.70532   381.45956
  356.0      0.002809    262.64993   370.60468
  376.0      0.002660    262.59433   361.16071
  327.0      0.003058    262.53860   352.90161
  359.0      0.002786    262.48276   345.63245
  352.0      0.002841    262.42673   339.19699
  310.0      0.003226    262.37057   333.47873
  297.0      0.003367    262.31427   328.36850
  320.0      0.003125    262.25784   323.78769
  329.0      0.003040    262.20126   319.66260
  328.0      0.003049    262.14453   315.93164
  320.0      0.003125    262.08768   312.54953
  344.0      0.002907    262.03064   309.46967
  304.0      0.003289    261.97351   306.65985
  308.0      0.003247    261.91623   304.08707
  294.0      0.003401    261.85876   301.72339
  240.0      0.00417     261.80121   299.54865
  232.0      0.00431     261.74350   297.54044
  227.0      0.00441     261.68567   295.68359
  254.0      0.00394     261.62766   293.96188
  270.0      0.00370     261.56952   292.36093
  227.0      0.00441     261.51126   290.87106
  216.0      0.00463     261.45282   289.48013
  215.0      0.00465     261.39429   288.18060
  211.0      0.00474     261.33560   286.96356
  214.0      0.00467     261.27676   285.82111
  220.0      0.00455     261.21780   284.74811
  212.0      0.00472     261.15869   283.73755
  214.0      0.00467     261.09943   282.78540
  243.0      0.00412     261.04010   281.88651
  244.0      0.00410     260.98053   281.03601
  218.0      0.00459     260.92090   280.23126
  207.0      0.00483     260.86108   279.46783
  236.0      0.00424     260.80118   278.74347
  242.0      0.00413     260.74112   278.05499
  293.0      0.003413    260.68091   277.39938
  223.0      0.00448     260.62057   276.77505
  280.0      0.00357     260.56012   276.17923
  258.0      0.00388     260.49951   275.61053
  292.0      0.003425    260.43878   275.06683
  284.0      0.00352     260.37790   274.54623
  283.0      0.00353     260.31693   274.04779
  282.0      0.00355     260.25577   273.56961
  275.0      0.00364     260.19449   273.11087
  263.0      0.00380     260.13309   272.67017
  261.0      0.00383     260.07153   272.24619
  277.0      0.00361     260.00989   271.83829
  287.0      0.003484    259.94806   271.44522
  279.0      0.00358     259.88611   271.06641
  256.0      0.00391     259.82410   270.34686
  254.0      0.00394     259.76187   269.99838
  249.0      0.00402     259.69952   269.66190
  256.0      0.00391     259.63705   269.33633
  250.0      0.00400     259.57449   269.02158
  266.0      0.00376     259.51178   268.71671
  260.0      0.00385     259.44891   268.42117
  254.0      0.00394     259.38593   268.13470
  270.0      0.00370     259.32278   267.85666
  255.0      0.00392     259.25958   267.58685
  275.0      0.00364     259.19623   267.32468
  249.0      0.00402     259.13269   267.06973
  239.0      0.00418     259.06912   266.82190
  256.0      0.00391     259.00534   266.58047
  247.0      0.00405     258.94147   266.34555
  267.0      0.00375     258.87747   266.11664
  268.0      0.00373     258.81332   265.89343
  252.0      0.00397     258.74908   265.67572
  240.0      0.00417     258.68466   265.46323
  262.0      0.00382     258.62015   265.25592
  266.0      0.00376     258.55554   265.05344
  259.0      0.00386     258.49078   264.85547
  251.0      0.00398     258.42587   264.66202
  263.0      0.00380     258.36084   264.47275
  259.0      0.00386     258.29575   264.28766
  256.0      0.00391     258.23050   264.10657
  230.0      0.00435     258.16507   263.92914
  263.0      0.00380     258.09958   263.75546
  243.0      0.00412     258.03391   263.58530
  245.0      0.00408     257.96820   263.41864
  261.0      0.00383     257.90234   263.25528
  269.0      0.00372     257.83630   263.09506
  267.0      0.00375     257.77020   262.93808
  272.0      0.00368     257.70395   262.78400
  246.0      0.00407     257.63760   262.63303
  233.0      0.00429     257.57111   262.48492
  250.0      0.00400     257.50449   262.33954
  246.0      0.00407     257.43781   262.19711
  231.0      0.00433     257.37091   262.05728
  234.0      0.00427     257.30396   261.92029
  245.0      0.00408     257.23691   261.78598
  262.0      0.00382     257.16971   262.02347
  281.0      0.00356     257.10239   261.89938
  263.0      0.00380     257.03491   261.77795
  266.0      0.00376     256.96738   261.65942
  275.0      0.00364     256.89972   261.54376
  262.0      0.00382     256.83191   261.43088
  278.0      0.00360     256.76401   260.68936
  259.0      0.00386     256.69595   260.59067
  248.0      0.00403     256.62784   260.49506
  250.0      0.00400     256.55960   260.40250
  258.0      0.00388     256.49118   260.31314
  266.0      0.00376     256.42273   260.22736
  258.0      0.00388     256.35410   260.14523
  260.0      0.00385     256.28540   260.06711
  276.0      0.00362     256.21655   259.99323
  295.0      0.003390    256.14758   259.92404
  256.0      0.00391     256.07855   259.86005
  293.0      0.003413    256.00937   259.80173
  270.0      0.00370     255.94009   259.74985
  265.0      0.00377     255.87073   259.70517
  277.0      0.00361     255.80119   259.66858
  273.0      0.00366     255.73157   259.64133
  262.0      0.00382     255.66180   259.62485
  285.0      0.00351     255.59196   259.62085
  277.0      0.00361     255.52205   259.63162
  267.0      0.00375     255.45197   259.65979
  248.0      0.00403     255.38179   259.70901
  263.0      0.00380     255.31148   259.78397
  260.0      0.00385     255.24112   259.89108
  272.0      0.00368     255.17062   260.03970
  291.0      0.003436    255.09998   260.24374
  261.0      0.00383     255.02930   260.52402
  261.0      0.00383     254.95842   260.91235
  251.0      0.00398     254.88751   261.45444
  275.0      0.00364     254.81647   262.21445
  267.0      0.00375     254.74529   263.27609
  235.0      0.00426     254.67407   264.73608
  275.0      0.00364     254.60268   266.69910
  254.0      0.00394     254.53120   269.25110
  280.0      0.00357     254.45967   272.43637
  293.0      0.003413    254.38795   276.20264
  332.0      0.003012    254.31619   280.29980
  389.0      0.002571    254.24426   284.16660
  445.0      0.002247    254.17227   285.05072
  488.0      0.002049    254.10022   285.69049
  449.0      0.002227    254.02798   283.95804
  373.0      0.002681    253.95569   280.48947
  328.0      0.003049    253.88326   276.28711
  287.0      0.003484    253.81079   272.14044
  265.0      0.00377     253.73817   268.46173
  226.0      0.00442     253.66544   265.39941
  279.0      0.00358     253.59262   262.96194
  269.0      0.00372     253.51971   261.07916
  263.0      0.00380     253.44670   259.65585
  207.0      0.00483     253.37360   258.58826
  214.0      0.00467     253.30035   257.78348
  228.0      0.00439     253.22708   257.16745
  271.0      0.00369     253.15363   256.68323
  243.0      0.00412     253.08012   256.29199
  258.0      0.00388     253.00656   255.96687
  279.0      0.00358     252.93282   255.69014
  265.0      0.00377     252.85902   255.45044
  238.0      0.00420     252.78510   255.23964
  254.0      0.00394     252.71109   255.05229
  260.0      0.00385     252.63704   254.88422
  245.0      0.00408     252.56281   254.73207
  238.0      0.00420     252.48853   254.59363
  240.0      0.00417     252.41412   254.46674
  247.0      0.00405     252.33968   254.34999
  274.0      0.00365     252.26511   254.24197
  243.0      0.00412     252.19041   254.14157
  251.0      0.00398     252.11566   254.04807
  288.0      0.003472    252.04080   253.96066
  253.0      0.00395     251.96587   253.87880
  241.0      0.00415     251.89084   253.80202
  252.0      0.00397     251.81567   253.72984
  257.0      0.00389     251.74049   253.66208
  238.0      0.00420     251.66515   253.59834
  223.0      0.00448     251.58974   253.53845
  232.0      0.00431     251.51425   253.48230
  252.0      0.00397     251.43867   253.42972
  267.0      0.00375     251.36299   253.38063
  235.0      0.00426     251.28719   253.33493
  224.0      0.00446     251.21135   253.29263
  233.0      0.00429     251.13544   253.25378
  245.0      0.00408     251.05937   253.21831
  265.0      0.00377     250.98326   253.18628
  265.0      0.00377     250.90701   253.15778
  241.0      0.00415     250.83076   253.13292
  257.0      0.00389     250.75438   253.11177
  264.0      0.00379     250.67789   253.09445
  231.0      0.00433     250.60133   253.08116
  231.0      0.00433     250.52466   253.07205
  248.0      0.00403     250.44798   253.06738
  277.0      0.00361     250.37117   253.06729
  245.0      0.00408     250.29424   253.07207
  237.0      0.00422     250.21730   253.08208
  226.0      0.00442     250.14020   253.09755
  241.0      0.00415     250.06306   253.11887
  234.0      0.00427     249.98584   253.14639
  236.0      0.00424     249.90852   253.18069
  252.0      0.00397     249.83113   253.22206
  243.0      0.00412     249.75363   253.27121
  227.0      0.00441     249.67607   253.32858
  228.0      0.00439     249.59848   253.39497
  227.0      0.00441     249.52072   255.88100
  213.0      0.00469     249.44293   255.99950
  268.0      0.00373     249.36501   256.13013
  234.0      0.00427     249.28709   256.27380
  255.0      0.00392     249.20906   256.43170
  258.0      0.00388     249.13091   256.60522
  257.0      0.00389     249.05272   256.79565
  238.0      0.00420     248.97441   257.00479
  258.0      0.00388     248.89610   257.23428
  269.0      0.00372     248.81769   257.48627
  240.0      0.00417     248.73914   257.76328
  254.0      0.00394     248.66060   258.06769
  253.0      0.00395     248.58191   258.40286
  249.0      0.00402     248.50319   258.77194
  243.0      0.00412     248.42438   259.17911
  293.0      0.003413    248.34547   259.62927
  276.0      0.00362     248.26654   260.12726
  244.0      0.00410     248.18748   260.67990
  275.0      0.00364     248.10840   261.29382
  266.0      0.00376     248.02925   261.97787
  265.0      0.00377     247.94997   262.74268
  253.0      0.00395     247.87067   263.59924
  241.0      0.00415     247.79124   264.56287
  288.0      0.003472    247.71181   265.64963
  297.0      0.003367    247.63228   266.88071
  261.0      0.00383     247.55264   268.28226
  283.0      0.00353     247.47296   269.88342
  266.0      0.00376     247.39317   271.72461
  267.0      0.00375     247.31342   273.85144
  286.0      0.003497    247.23354   276.32596
  258.0      0.00388     247.15355   279.22980
  268.0      0.00373     247.07358   282.66751
  312.0      0.003205    246.99344   286.79706
  297.0      0.003367    246.91328   291.84302
  293.0      0.003413    246.83308   298.16418
  309.0      0.003236    246.75275   306.32736
  322.0      0.003106    246.67244   317.19223
  326.0      0.003067    246.59198   332.05997
  325.0      0.003077    246.51151   352.68893
  367.0      0.002725    246.43100   381.31738
  411.0      0.002433    246.35034   420.44592
  490.0      0.002041    246.26967   472.29816
  533.0      0.001876    246.18889   538.27625
  616.0      0.001623    246.10808   617.52338
  681.0      0.001468    246.02725   705.13348
  785.0      0.001274    245.94629   788.96338
  786.0      0.001272    245.86531   848.10217
  848.0      0.001179    245.78421   861.00256
  788.0      0.001269    245.70314   822.07446
  743.0      0.001346    245.62196   747.21387
  685.0      0.001460    245.54070   659.33850
  597.0      0.001675    245.45944   575.10162
  540.0      0.001852    245.37807   502.44193
  478.0      0.002092    245.29665   443.90271
  386.0      0.002591    245.21518   398.92859
  354.0      0.002825    245.13361   365.56979
  347.0      0.002882    245.05206   341.41928
  327.0      0.003058    244.97037   324.05719
  298.0      0.003356    244.88867   311.49548
  284.0      0.00352     244.80695   302.20416
  267.0      0.00375     244.72510   295.12201
  279.0      0.00358     244.64323   289.56198
  295.0      0.003390    244.56128   285.07321
  304.0      0.003289    244.47929   281.37848
  254.0      0.00394     244.39731   278.28989
  270.0      0.00370     244.31517   275.67896
  268.0      0.00373     244.23303   273.45740
  265.0      0.00377     244.15080   271.55359
  262.0      0.00382     244.06859   269.91638
  249.0      0.00402     243.98630   268.50238
  245.0      0.00408     243.90392   267.27698
  221.0      0.00452     243.82152   266.21426
  255.0      0.00392     243.73904   265.29062
  269.0      0.00372     243.65656   264.48871
  254.0      0.00394     243.57401   263.79288
  247.0      0.00405     243.49135   263.19016
  244.0      0.00410     243.40874   262.67093
  223.0      0.00448     243.32599   262.22571
  226.0      0.00442     243.24326   261.84781
  261.0      0.00383     243.16049   262.56189
  273.0      0.00366     243.07761   262.31421
  253.0      0.00395     242.99472   262.11835
  278.0      0.00360     242.91173   261.97061
  275.0      0.00364     242.82875   261.86816
  259.0      0.00386     242.74576   261.80847
  269.0      0.00372     242.66263   261.78958
  264.0      0.00379     242.57951   261.80991
  245.0      0.00408     242.49629   261.86841
  265.0      0.00377     242.41313   261.96408
  271.0      0.00369     242.32988   262.09637
  237.0      0.00422     242.24654   262.26520
  252.0      0.00397     242.16319   262.44846
  230.0      0.00435     242.07982   262.69073
  237.0      0.00422     241.99638   262.96997
  273.0      0.00366     241.91292   263.28717
  287.0      0.003484    241.82938   263.64352
  249.0      0.00402     241.74586   264.03989
  273.0      0.00366     241.66223   264.47824
  265.0      0.00377     241.57860   264.95984
  240.0      0.00417     241.49493   265.48697
  264.0      0.00379     241.41122   266.06253
  262.0      0.00382     241.32747   266.68835
  259.0      0.00386     241.24365   267.36841
  276.0      0.00362     241.15982   268.10522
  265.0      0.00377     241.07600   268.90326
  250.0      0.00400     240.99208   269.76724
  260.0      0.00385     240.90813   270.70108
  256.0      0.00391     240.82413   271.71146
  259.0      0.00386     240.74016   272.80338
  251.0      0.00398     240.65611   273.98416
  284.0      0.00352     240.57199   275.26254
  266.0      0.00376     240.48788   276.64569
  245.0      0.00408     240.40372   278.14514
  307.0      0.003257    240.31956   279.77026
  275.0      0.00364     240.23537   281.53452
  270.0      0.00370     240.15108   283.45340
  270.0      0.00370     240.06683   285.54089
  289.0      0.003460    239.98250   287.81815
  289.0      0.003460    239.89815   290.30362
  307.0      0.003257    239.81378   293.02301
  308.0      0.003247    239.72939   296.00653
  308.0      0.003247    239.64496   299.28290
  304.0      0.003289    239.56046   302.89404
  301.0      0.003322    239.47597   306.87970
  308.0      0.003247    239.39149   311.29355
  309.0      0.003236    239.30692   316.19958
  310.0      0.003226    239.22234   321.66382
  307.0      0.003257    239.13770   327.77875
  339.0      0.002950    239.05310   334.63937
  329.0      0.003040    238.96846   342.37262
  320.0      0.003125    238.88373   351.13385
  396.0      0.002525    238.79903   361.09518
  323.0      0.003096    238.71426   372.49445
  309.0      0.003236    238.62955   385.59869
  422.0      0.002370    238.54477   400.77039
  448.0      0.002232    238.45993   418.48315
  581.0      0.001721    238.37514   439.33603
  586.0      0.001706    238.29024   464.22510
  605.0      0.001653    238.20538   494.39566
  636.0      0.001572    238.12048   531.79785
  712.0      0.001404    238.03552   579.44421
  744.0      0.001344    237.95062   641.80676
  865.0      0.001156    237.86563   725.59137
  962.0      0.001040    237.78064   839.80878
  1060.0     0.000943    237.69569   996.04498
  1242.0     0.000805    237.61063   1207.58618
  1535.0     0.000651    237.52559   1487.01636
  1795.0     0.000557    237.44049   1844.00195
  2187.0     0.000457    237.35545   2278.65210
  2631.0     0.000380    237.27037   2773.74121
  3110.0     0.0003215   237.18521   3278.94141
  3519.0     0.0002842   237.10008   3695.39282
  3781.0     0.0002645   237.01491   3895.73462
  3701.0     0.0002702   236.92979   3800.37476
  3538.0     0.0002826   236.84460   3448.83887
  2991.0     0.0003343   236.75938   2962.14990
  2557.0     0.000391    236.67421   2455.23535
  2015.0     0.000496    236.58896   1994.73364
  1627.0     0.000615    236.50372   1608.76013
  1307.0     0.000765    236.41847   1301.69421
  1095.0     0.000913    236.33318   1066.55811
  924.0      0.001082    236.24794   891.63385
  773.0      0.001294    236.16263   763.38037
  625.0      0.001600    236.07732   669.67242
  605.0      0.001653    235.99207   600.37738
  503.0      0.001988    235.90669   547.96246
  540.0      0.001852    235.82137   507.73914
  513.0      0.001949    235.73599   475.20514
  442.0      0.002262    235.65065   448.61084
  424.0      0.002358    235.56532   426.45309
  438.0      0.002283    235.47992   407.72623
  398.0      0.002513    235.39455   391.75497
  398.0      0.002513    235.30911   378.00748
  373.0      0.002681    235.22377   366.11066
  396.0      0.002525    235.13838   355.75064
  367.0      0.002725    235.05293   346.67917
  319.0      0.003135    234.96758   338.71115
  322.0      0.003106    234.88213   331.67682
  337.0      0.002967    234.79669   325.45346
  325.0      0.003077    234.71127   319.92816
  302.0      0.003311    234.62579   315.00812
  311.0      0.003215    234.54041   310.62415
  295.0      0.003390    234.45493   306.70782
  297.0      0.003367    234.36949   303.21094
  287.0      0.003484    234.28409   300.08636
  310.0      0.003226    234.19861   297.29468
  316.0      0.003165    234.11316   294.80750
  270.0      0.00370     234.02768   292.59491
  279.0      0.00358     233.94221   290.63696
  298.0      0.003356    233.85683   288.91342
  300.0      0.003333    233.77133   287.40775
  289.0      0.003460    233.68588   286.10919
  280.0      0.00357     233.60040   285.00607
  286.0      0.003497    233.51498   284.09213
  310.0      0.003226    233.42955   283.36139
  308.0      0.003247    233.34407   282.81049
  308.0      0.003247    233.25864   282.43924
  307.0      0.003257    233.17320   282.24863
  302.0      0.003311    233.08777   282.24246
  308.0      0.003247    233.00235   282.06012
  300.0      0.003333    232.91687   282.44897
  310.0      0.003226    232.83150   283.04889
  308.0      0.003247    232.74605   283.87592
  305.0      0.003279    232.66063   284.94843
  307.0      0.003257    232.57527   286.29095
  300.0      0.003333    232.48984   287.93411
  305.0      0.003279    232.40445   289.91229
  307.0      0.003257    232.31903   292.27261
  306.0      0.003268    232.23366   295.06689
  339.0      0.002950    232.14833   298.36395
  371.0      0.002695    232.06294   302.24976
  389.0      0.002571    231.97758   306.82376
  392.0      0.002551    231.89221   312.22296
  393.0      0.002545    231.80692   318.60919
  397.0      0.002519    231.72160   326.20718
  400.0      0.002500    231.63626   335.32614
  411.0      0.002433    231.55096   346.38858
  426.0      0.002347    231.46568   360.05688
  446.0      0.002242    231.38040   377.31253
  441.0      0.002268    231.29515   399.70660
  453.0      0.002208    231.20987   429.59528
  502.0      0.001992    231.12466   470.31116
  597.0      0.001675    231.03943   526.43585
  745.0      0.001342    230.95422   603.44794
  770.0      0.001299    230.86902   707.37891
  892.0      0.001121    230.78386   843.68719
  1005.0     0.000995    230.69868   1015.14484
  1174.0     0.000852    230.61351   1219.48511
  1322.0     0.000756    230.52838   1443.29688
  1528.0     0.000654    230.44331   1655.21143
  1660.0     0.000602    230.35818   1802.90417
  1692.0     0.000591    230.27310   1833.18555
  1710.0     0.000585    230.18800   1733.21106
  1500.0     0.000667    230.10303   1542.58997
  1320.0     0.000758    230.01799   1318.35962
  1145.0     0.000873    229.93295   1101.99133
  981.0      0.001019    229.84798   914.28107
  773.0      0.001294    229.76297   761.50140
  684.0      0.001462    229.67809   642.88269
  573.0      0.001745    229.59315   553.78375
  488.0      0.002049    229.50822   488.28525
  486.0      0.002058    229.42340   440.61157
  447.0      0.002237    229.33850   405.66833
  400.0      0.002500    229.25368   379.60480
  390.0      0.002564    229.16887   359.61697
  362.0      0.002762    229.08409   343.82373
  321.0      0.003115    228.99933   331.02451
  306.0      0.003268    228.91455   320.41486
  333.0      0.003003    228.82985   311.48825
  297.0      0.003367    228.74521   303.88174
  288.0      0.003472    228.66051   297.33572
  298.0      0.003356    228.57588   291.66641
  312.0      0.003205    228.49123   286.71832
  269.0      0.00372     228.40671   282.38000
  262.0      0.00382     228.32216   278.55399
  288.0      0.003472    228.23759   275.16180
  281.0      0.00356     228.15309   272.14493
  287.0      0.003484    228.06859   269.44797
  280.0      0.00357     227.98421   267.03140
  258.0      0.00388     227.89980   264.85773
  249.0      0.00402     227.81537   262.89578
  256.0      0.00391     227.73108   261.12274
  262.0      0.00382     227.64671   259.51495
  254.0      0.00394     227.56244   258.05624
  252.0      0.00397     227.47818   256.73004
  257.0      0.00389     227.39392   255.52245
  259.0      0.00386     227.30977   254.42360
  256.0      0.00391     227.22559   253.42236
  267.0      0.00375     227.14146   252.51167
  245.0      0.00408     227.05742   251.68375
  293.0      0.003413    226.97331   250.93207
  268.0      0.00373     226.88930   250.25238
  295.0      0.003390    226.80528   249.63951
  278.0      0.00360     226.72137   249.09064
  267.0      0.00375     226.63747   248.60233
  274.0      0.00365     226.55354   248.17206
  286.0      0.003497    226.46971   247.79860
  300.0      0.003333    226.38586   247.48036
  269.0      0.00372     226.30214   247.21703
  283.0      0.00353     226.21841   247.00827
  288.0      0.003472    226.13467   246.85448
  282.0      0.00355     226.05107   246.75687
  285.0      0.00351     225.96742   246.71686
  284.0      0.00352     225.88385   246.73679
  283.0      0.00353     225.80032   246.81966
  277.0      0.00361     225.71678   246.96935
  296.0      0.003378    225.63338   247.19037
  267.0      0.00375     225.54994   247.48871
  265.0      0.00377     225.46655   247.87094
  257.0      0.00389     225.38329   248.34575
  239.0      0.00418     225.29996   248.92346
  213.0      0.00469     225.21671   249.61557
  267.0      0.00375     225.13347   250.43753
  274.0      0.00365     225.05032   251.40591
  239.0      0.00418     224.96725   252.54254
  251.0      0.00398     224.88416   253.87410
  279.0      0.00358     224.80113   255.43060
  267.0      0.00375     224.71811   257.25293
  273.0      0.00366     224.63522   259.38721
  268.0      0.00373     224.55234   261.89511
  268.0      0.00373     224.46947   264.85654
  273.0      0.00366     224.38672   268.37042
  288.0      0.003472    224.30394   272.58142
  308.0      0.003247    224.22124   277.68475
  304.0      0.003289    224.13860   281.55865
  319.0      0.003135    224.05595   289.53641
  350.0      0.002857    223.97345   299.84503
  365.0      0.002740    223.89090   313.52438
  388.0      0.002577    223.80846   332.01251
  400.0      0.002500    223.72609   357.24036
  448.0      0.002232    223.64371   391.55908
  436.0      0.002294    223.56142   437.42715
  503.0      0.001988    223.47913   497.13251
  575.0      0.001739    223.39693   571.83685
  661.0      0.001513    223.31482   660.58057
  760.0      0.001316    223.23270   758.01630
  789.0      0.001267    223.15065   851.00378
  879.0      0.001138    223.06862   917.74469
  872.0      0.001147    222.98672   935.22247
  841.0      0.001189    222.90486   896.29755
  815.0      0.001227    222.82300   816.07721
  717.0      0.001395    222.74123   718.93201
  619.0      0.001616    222.65952   623.47705
  538.0      0.001859    222.57785   539.52332
  495.0      0.002020    222.49625   470.36804
  405.0      0.002469    222.41467   415.91681
  378.0      0.002646    222.33322   374.50531
  382.0      0.002618    222.25175   343.67804
  343.0      0.002915    222.17038   320.99881
  307.0      0.003257    222.08910   304.25742
  312.0      0.003205    222.00781   291.70447
  302.0      0.003311    221.92661   282.07486
  292.0      0.003425    221.84543   274.47150
  281.0      0.00356     221.76436   268.31570
  276.0      0.00362     221.68336   263.21759
  255.0      0.00392     221.60237   258.92010
  271.0      0.00369     221.52147   255.25447
  271.0      0.00369     221.44060   252.09209
  264.0      0.00379     221.35985   249.34456
  261.0      0.00383     221.27914   246.93878
  251.0      0.00398     221.19846   244.81757
  274.0      0.00365     221.11786   242.93863
  288.0      0.003472    221.03734   241.26320
  281.0      0.00356     220.95686   239.76340
  280.0      0.00357     220.87646   238.41359
  328.0      0.003049    220.79610   237.19260
  279.0      0.00358     220.71587   236.08482
  214.0      0.00467     220.63562   235.07443
  270.0      0.00370     220.55548   234.15056
  243.0      0.00412     220.47540   233.30215
  279.0      0.00358     220.39540   232.52005
  214.0      0.00467     220.31544   231.79750
  222.0      0.00450     220.23553   231.12714
  249.0      0.00402     220.15573   230.50406
  272.0      0.00368     220.07603   229.92307
  244.0      0.00410     219.99632   229.37943
  219.0      0.00457     219.91670   228.87009
  192.0      0.00521     219.83713   228.39117
  181.0      0.00552     219.75771   227.94035
  224.0      0.00446     219.67830   227.51471
  235.0      0.00426     219.59894   227.11179
  241.0      0.00415     219.51968   226.73001
  223.0      0.00448     219.44046   226.36714
  237.0      0.00422     219.36139   226.02206
  252.0      0.00397     219.28233   225.69301
  250.0      0.00400     219.20332   225.37852
  220.0      0.00455     219.12447   225.07791
  219.0      0.00457     219.04559   224.78963
  251.0      0.00398     218.96683   224.51314
  241.0      0.00415     218.88815   224.24741
  222.0      0.00450     218.80954   223.99153
  203.0      0.00493     218.73100   223.74503
  209.0      0.00478     218.65250   223.50700
  204.0      0.00490     218.57413   223.27716
  204.0      0.00490     218.49583   223.05481
  224.0      0.00446     218.41757   222.83932
  237.0      0.00422     218.33940   222.63048
  239.0      0.00418     218.26129   222.42764
  213.0      0.00469     218.18330   222.23073
  251.0      0.00398     218.10538   222.03914
  272.0      0.00368     218.02750   221.85254
  227.0      0.00441     217.94972   221.67081
  235.0      0.00426     217.87198   221.49347
  240.0      0.00417     217.79440   220.29675
  253.0      0.00395     217.71684   220.14104
  221.0      0.00452     217.63934   219.98875
  218.0      0.00459     217.56200   219.83992
  219.0      0.00457     217.48466   219.69411
  218.0      0.00459     217.40744   220.94337
  211.0      0.00474     217.33029   220.82191
  230.0      0.00435     217.25319   220.70338
  230.0      0.00435     217.17624   220.58788
  232.0      0.00431     217.09930   220.47505
  238.0      0.00420     217.02248   220.36496
  216.0      0.00463     216.94579   220.25745
  218.0      0.00459     216.86909   220.15236
  214.0      0.00467     216.79251   220.04968
  215.0      0.00465     216.71599   219.94926
  219.0      0.00457     216.63962   219.85118
  219.0      0.00457     216.56329   219.75520
  229.0      0.00437     216.48703   219.66129
  227.0      0.00441     216.41087   219.56946
  211.0      0.00474     216.33476   219.47960
  218.0      0.00459     216.25882   219.39172
  211.0      0.00474     216.18292   219.30574
  219.0      0.00457     216.10707   219.22153
  215.0      0.00465     216.03137   219.13924
  219.0      0.00457     215.95570   219.05865
  215.0      0.00465     215.88016   218.97987
  240.0      0.00417     215.80467   218.90279
  212.0      0.00472     215.72928   218.82741
  214.0      0.00467     215.65402   218.75375
  227.0      0.00441     215.57878   218.68172
  241.0      0.00415     215.50366   218.61136
  217.0      0.00461     215.42868   218.54268
  219.0      0.00457     215.35370   218.47557
  215.0      0.00465     215.27885   218.41011
  223.0      0.00448     215.20407   218.34624
  226.0      0.00442     215.12939   218.28403
  223.0      0.00448     215.05487   218.22346
  230.0      0.00435     214.98035   218.16447
  221.0      0.00452     214.90596   218.10715
  229.0      0.00437     214.83162   218.05141
  226.0      0.00442     214.75745   217.99742
  224.0      0.00446     214.68333   217.94504
  220.0      0.00455     214.60927   217.89430
  223.0      0.00448     214.53539   217.84535
  239.0      0.00418     214.46150   217.79805
  233.0      0.00429     214.38776   217.75250
  223.0      0.00448     214.31412   217.70874
  230.0      0.00435     214.24052   217.66673
  243.0      0.00412     214.16708   217.62663
  215.0      0.00465     214.09369   217.58835
  236.0      0.00424     214.02042   217.55199
  230.0      0.00435     213.94728   217.51758
  222.0      0.00450     213.87418   217.48514
  208.0      0.00481     213.80118   217.45471
  225.0      0.00444     213.72826   217.42638
  243.0      0.00412     213.65547   217.40018
  258.0      0.00388     213.58281   217.37622
  246.0      0.00407     213.51018   217.35446
  260.0      0.00385     213.43768   217.33504
  238.0      0.00420     213.36525   217.31801
  222.0      0.00450     213.29298   217.30347
  235.0      0.00426     213.22078   217.29143
  215.0      0.00465     213.14864   217.28203
  246.0      0.00407     213.07663   217.27533
  246.0      0.00407     213.00473   217.27147
  218.0      0.00459     212.93292   217.27051
  245.0      0.00408     212.86122   217.27252
  236.0      0.00424     212.78958   217.27769
  235.0      0.00426     212.71811   217.28613
  232.0      0.00431     212.64667   217.29791
  221.0      0.00452     212.57538   217.31320
  224.0      0.00446     212.50421   217.33215
  251.0      0.00398     212.43307   217.35490
  236.0      0.00424     212.36209   217.38162
  233.0      0.00429     212.29115   217.41245
  228.0      0.00439     212.22037   217.44763
  241.0      0.00415     212.14972   217.48730
  217.0      0.00461     212.07910   217.53175
  215.0      0.00465     212.00862   217.58107
  234.0      0.00427     211.93822   217.63565
  244.0      0.00410     211.86798   217.69560
  228.0      0.00439     211.79782   217.76126
  207.0      0.00483     211.72772   217.83293
  207.0      0.00483     211.65776   217.91087
  216.0      0.00463     211.58792   217.99550
  209.0      0.00478     211.51817   218.08702
  229.0      0.00437     211.44855   218.18588
  215.0      0.00465     211.37898   217.81000
  192.0      0.00521     211.30959   217.93111
  220.0      0.00455     211.24023   218.06079
  226.0      0.00442     211.17102   218.19943
  225.0      0.00444     211.10193   218.34764
  258.0      0.00388     211.03293   218.50615
  214.0      0.00467     210.96405   218.67529
  222.0      0.00450     210.89523   218.85605
  218.0      0.00459     210.82657   219.04886
  230.0      0.00435     210.75806   219.25468
  208.0      0.00481     210.68956   219.47447
  192.0      0.00521     210.62123   219.70889
  203.0      0.00493     210.55296   219.95927
  217.0      0.00461     210.48488   220.22641
  236.0      0.00424     210.41685   220.51160
  212.0      0.00472     210.34894   220.93581
  211.0      0.00474     210.28116   221.26277
  243.0      0.00412     210.21344   221.61238
  202.0      0.00495     210.14590   221.98593
  221.0      0.00452     210.07846   222.38542
  253.0      0.00395     210.01108   222.81325
  219.0      0.00457     209.94389   223.27116
  216.0      0.00463     209.87675   223.76219
  232.0      0.00431     209.80975   224.28851
  203.0      0.00493     209.74286   224.85352
  224.0      0.00446     209.67609   225.46101
  236.0      0.00424     209.60942   226.11398
  206.0      0.00485     209.54285   226.81752
  229.0      0.00437     209.47641   227.57544
  253.0      0.00395     209.41013   228.39354
  196.0      0.00510     209.34390   229.27820
  221.0      0.00452     209.27782   230.23514
  223.0      0.00448     209.21181   231.27309
  237.0      0.00422     209.14600   232.39935
  243.0      0.00412     209.08025   233.62424
  228.0      0.00439     209.01459   234.95979
  249.0      0.00402     208.94908   236.41705
  249.0      0.00402     208.88367   238.01245
  206.0      0.00485     208.81841   239.76086
  218.0      0.00459     208.75327   241.68266
  248.0      0.00403     208.68819   243.80190
  221.0      0.00452     208.62331   246.14236
  259.0      0.00386     208.55847   248.73793
  247.0      0.00405     208.49377   251.62192
  243.0      0.00412     208.42921   254.83913
  275.0      0.00364     208.36473   258.44336
  278.0      0.00360     208.30043   262.49200
  245.0      0.00408     208.23619   267.06451
  267.0      0.00375     208.17212   272.24570
  255.0      0.00392     208.10817   278.14893
  267.0      0.00375     208.04428   284.91522
  302.0      0.003311    207.98056   292.70761
  267.0      0.00375     207.91693   301.75394
  307.0      0.003257    207.85347   312.32874
  330.0      0.003030    207.79010   324.82434
  333.0      0.003003    207.72682   339.79938
  362.0      0.002762    207.66370   358.04581
  384.0      0.002604    207.60066   380.81683
  404.0      0.002475    207.53781   409.96109
  448.0      0.002232    207.47505   448.29358
  530.0      0.001887    207.41238   499.85724
  566.0      0.001767    207.34990   569.95624
  646.0      0.001548    207.28748   665.27325
  756.0      0.001323    207.22520   792.91956
  939.0      0.001065    207.16307   959.62122
  1160.0     0.000862    207.10101   1169.68347
  1411.0     0.000709    207.03915   1421.17773
  1689.0     0.000592    206.97736   1700.92920
  1945.0     0.000514    206.91570   1974.16895
  2096.0     0.000477    206.85420   2180.28296
  2190.0     0.000457    206.79277   2250.65039
  2055.0     0.000487    206.73151   2156.57739
  1854.0     0.000539    206.67033   1935.57886
  1565.0     0.000639    206.60930   1658.01929
  1319.0     0.000758    206.54843   1380.95593
  1058.0     0.000945    206.48764   1134.92798
  856.0      0.001168    206.42699   931.42371
  747.0      0.001339    206.36644   770.69977
  614.0      0.001629    206.30608   648.24414
  549.0      0.001821    206.24580   557.08521
  478.0      0.002092    206.18564   489.99982
  411.0      0.002433    206.12566   440.63614
  404.0      0.002475    206.06573   403.76608
  370.0      0.002703    206.00598   375.62045
  337.0      0.002967    205.94637   353.52820
  335.0      0.002985    205.88683   335.71747
  317.0      0.003155    205.82748   321.05551
  338.0      0.002959    205.76822   308.76099
  280.0      0.00357     205.70909   298.32932
  265.0      0.00377     205.65015   289.38351
  276.0      0.00362     205.59126   281.64551
  268.0      0.00373     205.53252   274.91458
  258.0      0.00388     205.47389   269.01712
  275.0      0.00364     205.41544   263.82785
  234.0      0.00427     205.35712   259.23575
  240.0      0.00417     205.29887   255.15059
  265.0      0.00377     205.24080   251.50514
  276.0      0.00362     205.18283   248.23480
  244.0      0.00410     205.12505   245.29346
  237.0      0.00422     205.06735   242.63683
  225.0      0.00444     205.00977   240.22800
  222.0      0.00450     204.95235   238.03970
  223.0      0.00448     204.89507   236.04353
  216.0      0.00463     204.83789   234.21976
  222.0      0.00450     204.78087   232.54817
  244.0      0.00410     204.72395   231.01144
  233.0      0.00429     204.66721   229.59726
  217.0      0.00461     204.61055   228.29143
  240.0      0.00417     204.55406   227.08476
  216.0      0.00463     204.49771   225.96696
  227.0      0.00441     204.44145   224.92905
  212.0      0.00472     204.38536   223.96500
  208.0      0.00481     204.32936   223.06715
  229.0      0.00437     204.27353   222.23085
  234.0      0.00427     204.21785   221.45050
  235.0      0.00426     204.16226   220.72112
  227.0      0.00441     204.10684   220.03961
  217.0      0.00461     204.05151   219.40160
  233.0      0.00429     203.99638   218.80467
  237.0      0.00422     203.94136   218.24564
  224.0      0.00446     203.88643   217.72165
  210.0      0.00476     203.83168   217.23116
  223.0      0.00448     203.77705   216.77162
  238.0      0.00420     203.72258   216.34186
  204.0      0.00490     203.66823   215.94006
  207.0      0.00483     203.61398   215.56476
  220.0      0.00455     203.55994   215.21529
  234.0      0.00427     203.50597   214.89029
  203.0      0.00493     203.45216   214.58940
  193.0      0.00518     203.39850   214.31189
  212.0      0.00472     203.34497   214.05725
  216.0      0.00463     203.29156   213.82550
  200.0      0.00500     203.23828   213.61642
  219.0      0.00457     203.18517   213.43044
  200.0      0.00500     203.13220   213.26782
  225.0      0.00444     203.07933   213.12909
  224.0      0.00446     203.02663   213.01537
  220.0      0.00455     202.97403   212.92769
  224.0      0.00446     202.92162   212.86774
  205.0      0.00488     202.86932   212.83737
  213.0      0.00469     202.81714   212.83904
  217.0      0.00461     202.76512   212.87572
  231.0      0.00433     202.71321   212.95116
  210.0      0.00476     202.66151   213.06975
  227.0      0.00441     202.60989   213.23695
  222.0      0.00450     202.55841   213.45981
  211.0      0.00474     202.50711   213.74635
  221.0      0.00452     202.45590   214.10728
  231.0      0.00433     202.40486   214.55525
  226.0      0.00442     202.35394   215.10718
  196.0      0.00510     202.30319   215.78542
  194.0      0.00515     202.25256   216.61876
  203.0      0.00493     202.20206   217.65005
  209.0      0.00478     202.15170   218.93874
  237.0      0.00422     202.10152   220.57535
  245.0      0.00408     202.05145   222.69487
  242.0      0.00413     202.00151   225.48889
  250.0      0.00400     201.95171   229.23201
  219.0      0.00457     201.90210   234.27603
  230.0      0.00435     201.85258   241.05702
  284.0      0.00352     201.80321   250.06061
  263.0      0.00380     201.75400   261.73450
  270.0      0.00370     201.70490   276.41922
  297.0      0.003367    201.65598   294.09793
  291.0      0.003436    201.60719   314.10641
  299.0      0.003344    201.55852   334.54205
  306.0      0.003268    201.51003   351.69919
  329.0      0.003040    201.46164   360.74548
  278.0      0.00360     201.41342   358.32941
  286.0      0.003497    201.36534   345.35129
  296.0      0.003378    201.31737   326.13400
  285.0      0.00351     201.26959   305.30145
  273.0      0.00366     201.22191   285.80338
  265.0      0.00377     201.17441   269.01907
  240.0      0.00417     201.12706   255.29155
  237.0      0.00422     201.07982   244.45731
  250.0      0.00400     201.03273   236.13481
  211.0      0.00474     200.98576   229.83617
  252.0      0.00397     200.93900   225.10100
  259.0      0.00386     200.89235   221.51845
  231.0      0.00433     200.84583   218.76392
  229.0      0.00437     200.79945   216.60097
  224.0      0.00446     200.75322   214.85794
  227.0      0.00441     200.70715   213.42200
  230.0      0.00435     200.66124   212.21451
  222.0      0.00450     200.61543   211.18237
  224.0      0.00446     200.56979   210.29015
  223.0      0.00448     200.52428   209.51015
  226.0      0.00442     200.47893   208.82341
  228.0      0.00439     200.43372   208.21393
  225.0      0.00444     200.38864   212.61780
  227.0      0.00441     200.34373   212.19411
  226.0      0.00442     200.29895   211.81863
  226.0      0.00442     200.25432   211.48515
  230.0      0.00435     200.20985   211.18806
  227.0      0.00441     200.16550   210.92259
  242.0      0.00413     200.12131   210.68523
  244.0      0.00410     200.07724   210.47253
  232.0      0.00431     200.03333   210.28198
  224.0      0.00446     199.98961   210.11119
  230.0      0.00435     199.94597   209.95801
  228.0      0.00439     199.90250   209.82092
  235.0      0.00426     199.85918   209.69839
  245.0      0.00408     199.81602   209.58926
  234.0      0.00427     199.77299   209.49234
  213.0      0.00469     199.73009   209.40666
  201.0      0.00498     199.68738   209.33148
  194.0      0.00515     199.64478   209.26602
  206.0      0.00485     199.60234   209.20970
  200.0      0.00500     199.56004   209.16196
  217.0      0.00461     199.51788   209.12228
  216.0      0.00463     199.47589   209.09035
  203.0      0.00493     199.43402   209.06570
  233.0      0.00429     199.39232   209.04808
  253.0      0.00395     199.35078   209.03722
  222.0      0.00450     199.30936   209.03282
  207.0      0.00483     199.26808   209.03473
  209.0      0.00478     199.22696   209.04280
  201.0      0.00498     199.18597   209.05681
  232.0      0.00431     199.14519   209.07672
  247.0      0.00405     199.10449   209.10239
  213.0      0.00469     199.06396   209.13373
  205.0      0.00488     199.02356   207.78139
  201.0      0.00498     198.98335   207.84207
  188.0      0.00532     198.94327   207.90791
  211.0      0.00474     198.90332   207.97903
  194.0      0.00515     198.86353   208.05533
  194.0      0.00515     198.82390   208.13696
  186.0      0.00538     198.78439   208.30339
  199.0      0.00503     198.74506   208.39665
  192.0      0.00521     198.70584   208.49545
  216.0      0.00463     198.66681   208.59973
  212.0      0.00472     198.62790   208.70969
  205.0      0.00488     198.58916   208.82530
  220.0      0.00455     198.55057   208.94676
  213.0      0.00469     198.51210   209.07428
  205.0      0.00488     198.47379   209.20782
  216.0      0.00463     198.43562   209.34772
  210.0      0.00476     198.39761   209.49396
  182.0      0.00549     198.35977   209.64680
  218.0      0.00459     198.32204   209.80656
  221.0      0.00452     198.28448   209.97324
  211.0      0.00474     198.24706   210.14720
  231.0      0.00433     198.20981   210.32857
  226.0      0.00442     198.17270   210.51759
  204.0      0.00490     198.13571   210.71475
  218.0      0.00459     198.09889   210.92001
  189.0      0.00529     198.06223   211.13400
  192.0      0.00521     198.02571   211.35667
  219.0      0.00457     197.98935   211.58858
  205.0      0.00488     197.95311   211.83017
  209.0      0.00478     197.91705   212.08162
  210.0      0.00476     197.88112   212.34351
  227.0      0.00441     197.84535   212.61603
  225.0      0.00444     197.80972   212.89975
  210.0      0.00476     197.77426   213.19537
  218.0      0.00459     197.73894   213.50301
  202.0      0.00495     197.70375   213.82358
  207.0      0.00483     197.66872   214.15730
  196.0      0.00510     197.63387   214.50491
  215.0      0.00465     197.59912   214.86736
  229.0      0.00437     197.56454   215.24483
  215.0      0.00465     197.53011   215.63852
  232.0      0.00431     197.49585   216.04878
  206.0      0.00485     197.46172   216.47661
  214.0      0.00467     197.42772   216.92320
  223.0      0.00448     197.39391   217.38895
  193.0      0.00518     197.36021   217.87543
  200.0      0.00500     197.32669   218.38313
  220.0      0.00455     197.29332   218.91345
  222.0      0.00450     197.26009   219.46803
  219.0      0.00457     197.22702   220.04747
  227.0      0.00441     197.19408   220.65387
  231.0      0.00433     197.16130   221.28801
  231.0      0.00433     197.12866   221.95186
  224.0      0.00446     197.09619   222.64766
  232.0      0.00431     197.06387   223.37639
  229.0      0.00437     197.03168   224.14093
  213.0      0.00469     196.99965   224.94255
  232.0      0.00431     196.96779   225.78406
  228.0      0.00439     196.93604   226.66850
  244.0      0.00410     196.90446   227.59758
  220.0      0.00455     196.87302   228.57538
  233.0      0.00429     196.84177   229.60394
  241.0      0.00415     196.81062   230.68729
  223.0      0.00448     196.77963   231.82994
  234.0      0.00427     196.74881   233.03465
  208.0      0.00481     196.71811   234.30739
  267.0      0.00375     196.68759   235.65152
  219.0      0.00457     196.65723   237.07310
  218.0      0.00459     196.62698   238.57907
  247.0      0.00405     196.59692   240.17390
  236.0      0.00424     196.56699   241.86671
  238.0      0.00420     196.53720   243.66321
  222.0      0.00450     196.50757   245.57300
  244.0      0.00410     196.47807   247.60680
  245.0      0.00408     196.44876   249.77272
  243.0      0.00412     196.41957   252.08499
  234.0      0.00427     196.39055   254.55377
  225.0      0.00444     196.36168   257.19485
  236.0      0.00424     196.33293   260.02612
  252.0      0.00397     196.30437   263.06216
  261.0      0.00383     196.27592   266.32697
  264.0      0.00379     196.24767   269.83929
  249.0      0.00402     196.21953   273.62677
  261.0      0.00383     196.19154   277.72101
  262.0      0.00382     196.16371   282.15005
  268.0      0.00373     196.13602   286.95697
  255.0      0.00392     196.10851   292.17871
  317.0      0.003155    196.08113   297.86740
  304.0      0.003289    196.05389   304.08356
  325.0      0.003077    196.02682   310.88501
  308.0      0.003247    195.99988   318.35608
  326.0      0.003067    195.97310   326.57602
  320.0      0.003125    195.94646   335.65262
  351.0      0.002849    195.91997   345.71396
  347.0      0.002882    195.89366   356.89163
  359.0      0.002786    195.86746   379.69345
  381.0      0.002625    195.84143   393.79941
  396.0      0.002525    195.81555   409.53073
  381.0      0.002625    195.78981   427.43887
  438.0      0.002283    195.76424   447.74295
  426.0      0.002347    195.73878   470.91467
  494.0      0.002024    195.71350   497.48114
  537.0      0.001862    195.68837   528.15619
  571.0      0.001751    195.66338   563.86743
  633.0      0.001580    195.63853   605.77496
  696.0      0.001437    195.61385   655.59998
  759.0      0.001318    195.58931   715.69751
  818.0      0.001222    195.56493   789.72272
  948.0      0.001055    195.54068   883.28467
  1144.0     0.000874    195.51659   1004.68738
  1228.0     0.000814    195.49265   1166.44849
  1467.0     0.000682    195.46884   1385.53394
  1752.0     0.000571    195.44521   1684.09985
  2231.0     0.000448    195.42169   2088.13892
  2829.0     0.000353    195.39836   2623.27637
  3468.0     0.0002884   195.37515   3310.95215
  4399.0     0.0002273   195.35210   4156.23730
  5368.0     0.0001863   195.32921   5133.70459
  6432.0     0.0001555   195.30646   6157.32080
  7362.0     0.0001358   195.28384   7045.33350
  7747.0     0.0001291   195.26138   7542.69727
  7586.0     0.0001318   195.23907   7456.89258
  6798.0     0.0001471   195.21693   6824.32715
  5653.0     0.0001769   195.19492   5874.21533
  4570.0     0.0002188   195.17305   4850.82861
  3552.0     0.0002815   195.15132   3905.13452
  2831.0     0.000353    195.12978   3104.16016
  2242.0     0.000446    195.10835   2461.79883
  1796.0     0.000557    195.08707   1966.41235
  1459.0     0.000685    195.06595   1595.57019
  1247.0     0.000802    195.04498   1322.33411
  1070.0     0.000935    195.02415   1122.10938
  942.0      0.001062    195.00348   973.96283
  815.0      0.001227    194.98294   862.09161
  706.0      0.001416    194.96257   775.49109
  643.0      0.001555    194.94232   706.55170
  556.0      0.001799    194.92224   650.44238
  584.0      0.001712    194.90230   603.89752
  562.0      0.001779    194.88251   564.73657
  489.0      0.002045    194.86285   531.50189
  498.0      0.002008    194.84335   503.05762
  467.0      0.002141    194.82399   478.61438
  426.0      0.002347    194.80479   457.51923
  389.0      0.002571    194.78574   439.26938
  396.0      0.002525    194.76683   423.50797
  392.0      0.002551    194.74805   409.93472
  379.0      0.002639    194.72945   398.37799
  355.0      0.002817    194.71098   388.73410
  368.0      0.002717    194.69264   381.00232
  379.0      0.002639    194.67447   375.29498
  369.0      0.002710    194.65643   371.79868
  341.0      0.002933    194.63855   370.77316
  355.0      0.002817    194.62082   372.47800
  337.0      0.002967    194.60321   377.09558
  355.0      0.002817    194.58577   384.56433
  369.0      0.002710    194.56847   394.33109
  362.0      0.002762    194.55132   404.86859
  374.0      0.002674    194.53430   413.29913
  384.0      0.002604    194.51744   415.86911
  378.0      0.002646    194.50072   410.13138
  349.0      0.002865    194.48415   397.00946
  358.0      0.002793    194.46771   379.94751
  325.0      0.003077    194.45143   362.32187
  302.0      0.003311    194.43530   346.17542
  292.0      0.003425    194.41930   332.39029
  322.0      0.003106    194.40344   321.11282
  301.0      0.003322    194.38776   312.17020
  293.0      0.003413    194.37219   305.21344
  283.0      0.00353     194.35678   299.85446
  254.0      0.00394     194.34151   295.73685
  264.0      0.00379     194.32639   292.55042
  290.0      0.003448    194.31140   290.06400
  304.0      0.003289    194.29657   288.10562
  318.0      0.003145    194.28188   286.55722
  296.0      0.003378    194.26733   285.34186
  266.0      0.00376     194.25291   284.40479
  247.0      0.00405     194.23866   283.71078
  269.0      0.00372     194.22455   283.23355
  253.0      0.00395     194.21057   282.95428
  256.0      0.00391     194.19675   282.85931
  256.0      0.00391     194.18306   282.93817
  273.0      0.00366     194.16951   283.18289
  261.0      0.00383     194.15611   283.58789
  278.0      0.00360     194.14285   284.14975
  241.0      0.00415     194.12973   284.86548
  238.0      0.00420     194.11678   285.73511
  262.0      0.00382     194.10394   286.75784
  284.0      0.00352     194.09126   287.93570
  272.0      0.00368     194.07870   289.27216
  288.0      0.003472    194.06630   290.76920
  297.0      0.003367    194.05403   292.43344
  267.0      0.00375     194.04193   294.26862
  266.0      0.00376     194.02995   296.28256
  266.0      0.00376     194.01811   298.48474
  287.0      0.003484    194.00642   300.88174
  291.0      0.003436    193.99487   303.48703
  268.0      0.00373     193.98346   306.30933
  273.0      0.00366     193.97218   309.36377
  303.0      0.003300    193.96106   312.66748
  315.0      0.003175    193.95007   316.23355
  296.0      0.003378    193.93922   320.08536
  317.0      0.003155    193.92853   324.23956
  345.0      0.002899    193.91797   328.72235
  314.0      0.003185    193.90753   333.56363
  295.0      0.003390    193.89725   338.78757
  327.0      0.003058    193.88710   344.43442
  352.0      0.002841    193.87711   350.53531
  342.0      0.002924    193.86723   357.13644
  319.0      0.003135    193.85751   364.29080
  333.0      0.003003    193.84793   372.04446
  336.0      0.002976    193.83847   380.46915
  375.0      0.002667    193.82916   389.62549
  367.0      0.002725    193.82001   399.59912
  397.0      0.002519    193.81097   410.48953
  383.0      0.002611    193.80208   422.38965
  408.0      0.002451    193.79333   435.43665
  380.0      0.002632    193.78471   449.75626
  425.0      0.002353    193.77625   465.52078
  451.0      0.002217    193.76790   482.93323
  467.0      0.002141    193.75970   502.19742
  498.0      0.002008    193.75165   523.60217
  517.0      0.001934    193.74373   547.43475
  516.0      0.001938    193.73595   574.08051
  583.0      0.001715    193.72829   604.00500
  603.0      0.001658    193.72078   637.70923
  602.0      0.001661    193.71341   675.88708
  678.0      0.001475    193.70618   719.29041
  746.0      0.001340    193.69907   768.92883
  785.0      0.001274    193.69211   826.08325
  843.0      0.001186    193.68529   892.28430
  982.0      0.001018    193.67859   969.73566
  1073.0     0.000932    193.67203   1061.25232
  1248.0     0.000801    193.66562   1171.00378
  1349.0     0.000741    193.65933   1305.08020
  1492.0     0.000670    193.65318   1472.11938
  1772.0     0.000564    193.64717   1685.09778
  2040.0     0.000490    193.64130   1961.70386
  2317.0     0.000432    193.63556   2326.10059
  2834.0     0.000353    193.62994   2808.86890
  3473.0     0.0002879   193.62448   3444.50195
  4310.0     0.0002320   193.61914   4270.28613
  5297.0     0.0001888   193.61394   5316.92627
  6462.0     0.0001548   193.60887   6601.29004
  8066.0     0.0001240   193.60394   8106.56689
  9741.0     0.0001027   193.59914   9744.89648
  11568.0    0.0000864   193.59447   11316.56445
  13020.0    0.0000768   193.58994   12484.83203
  13701.0    0.0000730   193.58554   12889.75977
  12917.0    0.0000774   193.58128   12380.33301
  11728.0    0.0000853   193.57713   11144.13379
  9829.0     0.0001017   193.57314   9549.08496
  7795.0     0.0001283   193.56927   7918.49365
  6379.0     0.0001568   193.56554   6437.03711
  5036.0     0.0001986   193.56194   5179.62402
  3993.0     0.0002504   193.55846   4160.13623
  3234.0     0.0003092   193.55513   3358.31201
  2652.0     0.000377    193.55191   2742.41577
  2163.0     0.000462    193.54884   2275.33740
  1814.0     0.000551    193.54590   1922.26086
  1599.0     0.000625    193.54309   1654.04944
  1387.0     0.000721    193.54041   1447.04358
  1305.0     0.000766    193.53786   1284.21729
  1129.0     0.000886    193.53543   1153.20459
  1014.0     0.000986    193.53314   1045.53369
  877.0      0.001140    193.53099   955.59735
  907.0      0.001103    193.52895   879.32697
  817.0      0.001224    193.52705   814.01740
  724.0      0.001381    193.52528   757.57098
  699.0      0.001431    193.52365   708.40875
  651.0      0.001536    193.52213   665.38086
  607.0      0.001647    193.52075   627.47058
  573.0      0.001745    193.51950   593.94476
  543.0      0.001842    193.51837   559.14618
  560.0      0.001786    193.51736   532.58978
  541.0      0.001848    193.51651   508.80881
  491.0      0.002037    193.51578   487.40817
  479.0      0.002088    193.51515   468.10645
  451.0      0.002217    193.51466   450.62967
  455.0      0.002198    193.51431   434.74759
  453.0      0.002208    193.51408   420.29056
  336.0      0.002976    193.51398   407.07870
  241.0      0.00415     193.51401   394.98840
  255.0      0.00392     193.51416   383.89032
  225.0      0.00444     193.51443   373.67355
  227.0      0.00441     193.51483   364.25891
  224.0      0.00446     193.51537   355.55472
  257.0      0.00389     193.51602   347.50128
  250.0      0.00400     193.51680   340.03113
  262.0      0.00382     193.51770   333.08548
  289.0      0.003460    193.51874   326.62427
  234.0      0.00427     193.51990   320.59656
  292.0      0.003425    193.52116   314.97131
  214.0      0.00467     193.52258   309.71045
  236.0      0.00424     193.52411   304.78046
  214.0      0.00467     193.52577   300.15973
  278.0      0.00360     193.52754   295.81790
  281.0      0.00356     193.52943   291.73795
  227.0      0.00441     193.53146   287.89700
  214.0      0.00467     193.53362   284.27469
  267.0      0.00375     193.53589   280.85892
  206.0      0.00485     193.53828   277.63043
  259.0      0.00386     193.54080   274.57956
  238.0      0.00420     193.54344   271.69177
  225.0      0.00444     193.54619   268.95410
  258.0      0.00388     193.54907   266.35956
  236.0      0.00424     193.55208   263.89529
  247.0      0.00405     193.55521   261.55566
  235.0      0.00426     193.55846   259.33109
  202.0      0.00495     193.56181   257.21292
  296.0      0.003378    193.56531   255.19698
  207.0      0.00483     193.56892   253.19444
  221.0      0.00452     193.57265   251.36298
  275.0      0.00364     193.57649   249.61494
  224.0      0.00446     193.58046   247.94438
  213.0      0.00469     193.58455   246.34875
  205.0      0.00488     193.58876   244.82182
  236.0      0.00424     193.59308   243.36148
  254.0      0.00394     193.59753   241.96310
  223.0      0.00448     193.60210   240.62247
  229.0      0.00437     193.60678   239.33800
  244.0      0.00410     193.61159   238.10518
  293.0      0.003413    193.61650   236.92270
  284.0      0.00352     193.62154   235.78719
  214.0      0.00467     193.62669   234.69560
  209.0      0.00478     193.63196   233.64696
  194.0      0.00515     193.63734   232.63785
  266.0      0.00376     193.64285   231.66751
  258.0      0.00388     193.64847   230.73344
  262.0      0.00382     193.65422   229.83336
  260.0      0.00385     193.66006   228.96667
  265.0      0.00377     193.66603   228.13078
  243.0      0.00412     193.67212   227.32523
  266.0      0.00376     193.67831   226.54813
  264.0      0.00379     193.68463   225.79771
  251.0      0.00398     193.69107   225.07368
  234.0      0.00427     193.69762   224.37401
  264.0      0.00379     193.70427   223.69839
  265.0      0.00377     193.71103   223.04543
  248.0      0.00403     193.71793   222.41373
  237.0      0.00422     193.72491   221.80315
  258.0      0.00388     193.73204   221.21205
  260.0      0.00385     193.73926   220.64034
  245.0      0.00408     193.74661   220.08685
  250.0      0.00400     193.75406   221.56297
  243.0      0.00412     193.76163   221.07036
  230.0      0.00435     193.76930   220.59410
  224.0      0.00446     193.77708   220.13412
  224.0      0.00446     193.78497   219.68956
  221.0      0.00452     193.79300   219.25961
  256.0      0.00391     193.80112   218.84422
  221.0      0.00452     193.80934   218.44238
  226.0      0.00442     193.81769   218.05414
  225.0      0.00444     193.82614   217.67876
  228.0      0.00439     193.83470   217.31555
  223.0      0.00448     193.84337   216.96463
  230.0      0.00435     193.85216   216.62511
  207.0      0.00483     193.86104   216.29703
  202.0      0.00495     193.87004   215.97987
  211.0      0.00474     193.87917   215.67307
  238.0      0.00420     193.88837   215.37669
  261.0      0.00383     193.89769   215.09007
  254.0      0.00394     193.90714   214.81329
  211.0      0.00474     193.91667   214.54585
  216.0      0.00463     193.92632   214.28735
  227.0      0.00441     193.93607   214.03789
  212.0      0.00472     193.94594   213.79689
  275.0      0.00364     193.95590   213.56444
  214.0      0.00467     193.96597   213.34015
  223.0      0.00448     193.97615   213.12375
  243.0      0.00412     193.98643   212.91525
  211.0      0.00474     193.99683   212.71423
  235.0      0.00426     194.00732   212.52078
  225.0      0.00444     194.01791   212.33463
  214.0      0.00467     194.02863   213.26350
  229.0      0.00437     194.03944   213.10617
  211.0      0.00474     194.05035   212.95587
  242.0      0.00413     194.06137   212.81267
  216.0      0.00463     194.07248   212.67641
  228.0      0.00439     194.08372   212.54688
  220.0      0.00455     194.09505   212.42418
  216.0      0.00463     194.10648   212.30801
  213.0      0.00469     194.11801   212.19850
  216.0      0.00463     194.12964   212.09549
  223.0      0.00448     194.14137   211.99884
  201.0      0.00498     194.15321   211.90862
  212.0      0.00472     194.16516   211.82471
  208.0      0.00481     194.17720   211.74716
  225.0      0.00444     194.18933   211.67583
  275.0      0.00364     194.20157   211.61070
  299.0      0.003344    194.21391   211.55188
  267.0      0.00375     194.22635   211.49922
  244.0      0.00410     194.23891   211.45284
  214.0      0.00467     194.25153   211.41264
  206.0      0.00485     194.26427   211.37868
  295.0      0.003390    194.27711   211.35103
  280.0      0.00357     194.29005   211.32965
  253.0      0.00395     194.30309   211.31459
  213.0      0.00469     194.31621   211.30595
  288.0      0.003472    194.32944   211.30374
  277.0      0.00361     194.34277   201.00096
  283.0      0.00353     194.35619   201.14601
  282.0      0.00355     194.36971   201.29504
  244.0      0.00410     194.38333   201.44832
  229.0      0.00437     194.39705   201.60611
  271.0      0.00369     194.41084   202.23230
  273.0      0.00366     194.42476   202.40561
  227.0      0.00441     194.43877   202.58394
  276.0      0.00362     194.45285   202.76758
  220.0      0.00455     194.46704   202.95686
  240.0      0.00417     194.48132   203.15186
  220.0      0.00455     194.49570   203.35303
  225.0      0.00444     194.51018   203.56039
  209.0      0.00478     194.52473   203.77435
  228.0      0.00439     194.53940   203.99536
  243.0      0.00412     194.55414   204.22345
  251.0      0.00398     194.56898   204.45924
  229.0      0.00437     194.58392   204.70279
  209.0      0.00478     194.59894   204.95465
  222.0      0.00450     194.61407   205.21538
  226.0      0.00442     194.62927   205.48511
  229.0      0.00437     194.64459   205.76454
  221.0      0.00452     194.65997   206.05389
  259.0      0.00386     194.67545   206.35387
  251.0      0.00398     194.69102   206.66519
  264.0      0.00379     194.70668   206.98802
  234.0      0.00427     194.72244   207.32347
  232.0      0.00431     194.73828   207.67175
  234.0      0.00427     194.75421   208.03378
  256.0      0.00391     194.77023   208.41063
  244.0      0.00410     194.78633   208.80260
  247.0      0.00405     194.80254   209.21111
  244.0      0.00410     194.81882   209.63661
  230.0      0.00435     194.83519   210.08034
  269.0      0.00372     194.85165   210.54376
  267.0      0.00375     194.86819   211.02750
  258.0      0.00388     194.88483   211.53337
  240.0      0.00417     194.90154   212.06226
  242.0      0.00413     194.91833   212.61594
  265.0      0.00377     194.93523   213.19640
  206.0      0.00485     194.95219   213.80475
  299.0      0.003344    194.96927   214.44370
  206.0      0.00485     194.98640   215.11452
  212.0      0.00472     195.00363   215.81998
  219.0      0.00457     195.02095   216.56299
  236.0      0.00424     195.03833   228.06786
  255.0      0.00392     195.05582   229.03630
  288.0      0.003472    195.07338   230.05324
  233.0      0.00429     195.09102   231.12297
  275.0      0.00364     195.10875   232.25032
  225.0      0.00444     195.12656   233.43843
  226.0      0.00442     195.14445   234.69374
  264.0      0.00379     195.16241   236.02031
  228.0      0.00439     195.18047   237.42496
  257.0      0.00389     195.19861   238.91550
  221.0      0.00452     195.21683   240.49774
  221.0      0.00452     195.23512   242.18214
  236.0      0.00424     195.25349   243.97623
  246.0      0.00407     195.27194   245.89169
  222.0      0.00450     195.29048   247.94206
  204.0      0.00490     195.30910   250.13847
  267.0      0.00375     195.32779   252.49921
  208.0      0.00481     195.34656   255.03912
  294.0      0.003401    195.36540   257.77985
  259.0      0.00386     195.38434   260.74655
  219.0      0.00457     195.40332   263.96225
  294.0      0.003401    195.42241   267.46188
  287.0      0.003484    195.44157   271.27713
  221.0      0.00452     195.46080   275.45187
  213.0      0.00469     195.48012   280.03799
  212.0      0.00472     195.49950   285.08789
  270.0      0.00370     195.51895   290.67612
  201.0      0.00498     195.53850   296.87747
  264.0      0.00379     195.55809   303.79279
  264.0      0.00379     195.57779   311.54492
  280.0      0.00357     195.59753   320.26794
  389.0      0.002571    195.61739   330.14865
  420.0      0.002381    195.63728   341.39438
  383.0      0.002611    195.65724   354.28873
  407.0      0.002457    195.67731   369.20316
  381.0      0.002625    195.69743   386.60541
  456.0      0.002193    195.71764   407.19382
  443.0      0.002257    195.73790   431.91504
  488.0      0.002049    195.75822   462.20190
  489.0      0.002045    195.77866   500.16171
  530.0      0.001887    195.79912   548.73798
  576.0      0.001736    195.81969   612.12384
  602.0      0.001661    195.84030   695.64246
  749.0      0.001335    195.86099   805.89563
  831.0      0.001203    195.88176   950.27332
  1000.0     0.001000    195.90259   1135.69250
  1215.0     0.000823    195.92349   1367.68567
  1457.0     0.000686    195.94446   1646.69702
  1770.0     0.000565    195.96548   1963.88757
  2080.0     0.000481    195.98660   2292.27075
  2427.0     0.000412    196.00777   2577.40332
  2681.0     0.000373    196.02902   2744.90356
  2780.0     0.000360    196.05032   2736.80737
  2680.0     0.000373    196.07167   2557.32349
  2354.0     0.000425    196.09312   2268.60107
  1964.0     0.000509    196.11462   1944.65466
  1752.0     0.000571    196.13620   1636.02319
  1494.0     0.000669    196.15782   1367.76245
  1258.0     0.000795    196.17952   1147.24353
  1011.0     0.000989    196.20129   973.00623
  849.0      0.001178    196.22313   839.74207
  768.0      0.001302    196.24501   740.21423
  686.0      0.001458    196.26697   667.43445
  601.0      0.001664    196.28899   615.05664
  563.0      0.001776    196.31108   578.03644
  563.0      0.001776    196.33321   552.73462
  543.0      0.001842    196.35542   536.67542
  573.0      0.001745    196.37769   528.50183
  515.0      0.001942    196.40001   527.73767
  528.0      0.001894    196.42241   534.74561
  565.0      0.001770    196.44485   550.66254
  567.0      0.001764    196.46738   577.43341
  627.0      0.001595    196.48994   617.67719
  661.0      0.001513    196.51256   674.61938
  729.0      0.001372    196.53526   751.74908
  746.0      0.001340    196.55801   852.03870
  865.0      0.001156    196.58083   977.30255
  1043.0     0.000959    196.60368   1125.88696
  1151.0     0.000869    196.62660   1289.89734
  1322.0     0.000756    196.64961   1450.30591
  1463.0     0.000684    196.67264   1574.23694
  1542.0     0.000649    196.69574   1624.62048
  1548.0     0.000646    196.71889   1582.58594
  1374.0     0.000728    196.74210   1463.10840
  1315.0     0.000760    196.76538   1302.31042
  1161.0     0.000861    196.78868   1134.37817
  1041.0     0.000961    196.81207   979.84912
  832.0      0.001202    196.83549   847.90070
  790.0      0.001266    196.85899   740.41486
  659.0      0.001517    196.88252   655.81018
  631.0      0.001585    196.90611   591.08453
  540.0      0.001852    196.92978   542.55109
  520.0      0.001923    196.95348   506.78366
  494.0      0.002024    196.97722   480.73196
  445.0      0.002247    197.00104   461.98642
  431.0      0.002320    197.02489   448.79446
  444.0      0.002252    197.04881   439.91623
  408.0      0.002451    197.07277   434.59146
  436.0      0.002294    197.09677   432.40479
  423.0      0.002364    197.12085   433.25327
  426.0      0.002347    197.14497   437.31610
  438.0      0.002283    197.16914   445.07352
  444.0      0.002252    197.19334   457.30765
  455.0      0.002198    197.21761   475.13730
  475.0      0.002105    197.24193   499.98093
  520.0      0.001923    197.26628   533.38251
  576.0      0.001736    197.29070   576.91223
  677.0      0.001477    197.31516   631.62769
  725.0      0.001379    197.33966   697.59399
  795.0      0.001258    197.36421   772.63519
  937.0      0.001067    197.38881   850.20721
  1019.0     0.000981    197.41347   917.85809
  990.0      0.001010    197.43816   958.62579
  1029.0     0.000972    197.46289   960.10571
  1001.0     0.000999    197.48769   924.00305
  963.0      0.001038    197.51251   864.82990
  893.0      0.001120    197.53740   799.05585
  740.0      0.001351    197.56230   738.03076
  747.0      0.001339    197.58727   687.15869
  681.0      0.001468    197.61229   648.11383
  618.0      0.001618    197.63733   620.69641
  631.0      0.001585    197.66245   603.73761
  600.0      0.001667    197.68756   595.81256
  560.0      0.001786    197.71274   595.48511
  577.0      0.001733    197.73798   601.55438
  606.0      0.001650    197.76323   613.11774
  636.0      0.001572    197.78854   629.62811
  635.0      0.001575    197.81387   650.81860
  654.0      0.001529    197.83926   676.72699
  703.0      0.001422    197.86470   707.64380
  749.0      0.001335    197.89017   744.02271
  788.0      0.001269    197.91568   786.62170
  792.0      0.001263    197.94122   836.34747
  901.0      0.001110    197.96680   894.48108
  927.0      0.001079    197.99243   962.71722
  1051.0     0.000951    198.01808   1043.17749
  1162.0     0.000861    198.04379   1138.99902
  1252.0     0.000799    198.06952   1254.40088
  1454.0     0.000688    198.09529   1395.83020
  1597.0     0.000626    198.12111   1573.01172
  1929.0     0.000518    198.14696   1800.11401
  2104.0     0.000475    198.17285   2098.41357
  2534.0     0.000395    198.19875   2496.74268
  3087.0     0.0003239   198.22470   3033.27344
  3667.0     0.0002727   198.25070   3753.97681
  4485.0     0.0002230   198.27672   4706.56299
  5540.0     0.0001805   198.30278   5935.66309
  6850.0     0.0001460   198.32887   7464.10693
  8520.0     0.0001174   198.35500   9273.09961
  10222.0    0.0000978   198.38116   11255.86816
  12167.0    0.0000822   198.40733   13148.86230
  14093.0    0.0000710   198.43358   14515.59277
  14818.0    0.0000675   198.45982   14894.00684
  14495.0    0.0000690   198.48610   14133.31348
  13097.0    0.0000764   198.51244   12526.00488
  11147.0    0.0000897   198.53879   10559.84082
  9174.0     0.0001090   198.56517   8615.24805
  7057.0     0.0001417   198.59158   6895.62402
  5576.0     0.0001793   198.61801   5470.45605
  4447.0     0.0002249   198.64450   4339.62256
  3512.0     0.0002847   198.67099   3471.47437
  2869.0     0.0003486   198.69754   2818.46118
  2381.0     0.000420    198.72408   2333.13745
  2051.0     0.000488    198.75067   1971.82141
  1722.0     0.000581    198.77728   1699.36169
  1515.0     0.000660    198.80391   1489.86060
  1382.0     0.000724    198.83060   1324.53467
  1236.0     0.000809    198.85728   1191.03064
  1086.0     0.000921    198.88402   1080.87451
  1019.0     0.000981    198.91077   988.41174
  913.0      0.001095    198.93753   909.90161
  861.0      0.001161    198.96434   842.49457
  780.0      0.001282    198.99117   784.22931
  704.0      0.001420    199.01799   733.49274
  685.0      0.001460    199.04488   689.02429
  620.0      0.001613    199.07178   649.88788
  613.0      0.001631    199.09871   615.23157
  557.0      0.001795    199.12566   584.43951
  542.0      0.001845    199.15260   556.94659
  538.0      0.001859    199.17961   532.28723
  496.0      0.002016    199.20660   510.11420
  463.0      0.002160    199.23366   490.08273
  457.0      0.002188    199.26070   471.94876
  408.0      0.002451    199.28777   455.47150
  420.0      0.002381    199.31488   440.44733
  362.0      0.002762    199.34200   426.72739
  369.0      0.002710    199.36913   414.15067
  339.0      0.002950    199.39629   402.60782
  360.0      0.002778    199.42346   391.98260
  359.0      0.002786    199.45067   382.17480
  355.0      0.002817    199.47786   373.11374
  356.0      0.002809    199.50511   364.71570
  339.0      0.002950    199.53236   356.92700
  340.0      0.002941    199.55962   349.68591
  333.0      0.003003    199.58690   342.93839
  357.0      0.002801    199.61421   336.64819
  338.0      0.002959    199.64153   330.76804
  343.0      0.002915    199.66885   325.26962
  314.0      0.003185    199.69620   320.11768
  324.0      0.003086    199.72357   315.28079
  292.0      0.003425    199.75095   310.73941
  286.0      0.003497    199.77835   306.46478
  284.0      0.00352     199.80576   302.44135
  317.0      0.003155    199.83318   296.61154
  304.0      0.003289    199.86061   293.05475
  278.0      0.00360     199.88808   289.69669
  278.0      0.00360     199.91553   286.51907
  300.0      0.003333    199.94301   283.51297
  276.0      0.00362     199.97049   280.66455
  303.0      0.003300    199.99800   277.96146
  282.0      0.00355     200.02550   275.39713
  245.0      0.00408     200.05302   272.95941
  262.0      0.00382     200.08055   270.64294
  258.0      0.00388     200.10811   268.43854
  258.0      0.00388     200.13565   266.33789
  274.0      0.00365     200.16321   264.33710
  258.0      0.00388     200.19080   262.42767
  251.0      0.00398     200.21837   260.60638
  233.0      0.00429     200.24594   258.86694
  265.0      0.00377     200.27356   257.20352
  248.0      0.00403     200.30116   255.76642
  242.0      0.00413     200.32878   254.24629
  241.0      0.00415     200.35638   252.79184
  242.0      0.00413     200.38402   251.39853
  249.0      0.00402     200.41165   250.06229
  242.0      0.00413     200.43930   248.78162
  244.0      0.00410     200.46695   247.55206
  250.0      0.00400     200.49458   246.37242
  261.0      0.00383     200.52225   245.23940
  255.0      0.00392     200.54991   244.14998
  228.0      0.00439     200.57756   243.10327
  261.0      0.00383     200.60524   242.09592
  245.0      0.00408     200.63292   241.12721
  226.0      0.00442     200.66058   239.08481
  230.0      0.00435     200.68826   238.20059
  244.0      0.00410     200.71594   237.34949
  214.0      0.00467     200.74364   236.52892
  212.0      0.00472     200.77132   235.73848
  230.0      0.00435     200.79900   234.97623
  223.0      0.00448     200.82669   234.24054
  232.0      0.00431     200.85437   233.53104
  257.0      0.00389     200.88206   232.84578
  233.0      0.00429     200.90974   232.18448
  221.0      0.00452     200.93744   231.54573
  222.0      0.00450     200.96513   230.92818
  217.0      0.00461     200.99281   230.33171
  223.0      0.00448     201.02052   229.75467
  239.0      0.00418     201.04819   229.19701
  211.0      0.00474     201.07587   228.65755
  212.0      0.00472     201.10356   228.13525
  231.0      0.00433     201.13121   227.63005
  217.0      0.00461     201.15891   227.14072
  207.0      0.00483     201.18657   226.66714
  231.0      0.00433     201.21423   226.20848
  242.0      0.00413     201.24191   225.76387
  250.0      0.00400     201.26955   225.33331
  243.0      0.00412     201.29721   224.91579
  227.0      0.00441     201.32486   224.51128
  247.0      0.00405     201.35248   224.11906
  218.0      0.00459     201.38013   223.73851
  217.0      0.00461     201.40776   223.36961
  216.0      0.00463     201.43539   223.01155
  215.0      0.00465     201.46300   222.66432
  218.0      0.00459     201.49060   222.32739
  213.0      0.00469     201.51822   221.53146
  213.0      0.00469     201.54581   221.22014
  216.0      0.00463     201.57339   220.91780
  210.0      0.00476     201.60097   220.62447
  219.0      0.00457     201.62852   220.33971
  218.0      0.00459     201.65610   220.06302
  219.0      0.00457     201.68362   219.79453
  201.0      0.00498     201.71117   219.53362
  212.0      0.00472     201.73869   219.28040
  231.0      0.00433     201.76620   219.03444
  227.0      0.00441     201.79373   218.79541
  226.0      0.00442     201.82120   218.56334
  219.0      0.00457     201.84869   218.33778
  216.0      0.00463     201.87616   218.11882
  270.0      0.00370     201.90361   217.90611
  199.0      0.00503     201.93106   217.69937
  195.0      0.00513     201.95848   217.49866
  183.0      0.00546     201.98592   217.30360
  191.0      0.00524     202.01332   217.11424
  199.0      0.00503     202.04068   216.93033
  184.0      0.00543     202.06807   216.75162
  220.0      0.00455     202.09543   216.57822
  213.0      0.00469     202.12279   216.40973
  216.0      0.00463     202.15010   216.24626
  216.0      0.00463     202.17741   216.80710
  210.0      0.00476     202.20471   216.66263
  210.0      0.00476     202.23198   216.52303
  215.0      0.00465     202.25925   216.38808
  229.0      0.00437     202.28648   216.25780
  211.0      0.00474     202.31371   216.13205
  213.0      0.00469     202.34093   216.01068
  212.0      0.00472     202.36810   215.89375
  202.0      0.00495     202.39528   215.78111
  227.0      0.00441     202.42244   215.67276
  211.0      0.00474     202.44955   215.56863
  211.0      0.00474     202.47667   215.46861
  215.0      0.00465     202.50377   215.37276
  226.0      0.00442     202.53085   215.28096
  225.0      0.00444     202.55789   215.19324
  210.0      0.00476     202.58492   215.10954
  216.0      0.00463     202.61194   204.35603
  212.0      0.00472     202.63892   204.41910
  213.0      0.00469     202.66589   204.48354
  218.0      0.00459     202.69281   204.54929
  210.0      0.00476     202.71973   204.61652
  213.0      0.00469     202.74664   204.68532
  218.0      0.00459     202.77350   204.75572
  218.0      0.00459     202.80035   204.82790
  211.0      0.00474     202.82718   204.90184
  215.0      0.00465     202.85397   204.97775
  235.0      0.00426     202.88075   205.05577
  221.0      0.00452     202.90749   205.13593
  230.0      0.00435     202.93422   205.21848
  205.0      0.00488     202.96092   205.30350
  227.0      0.00441     202.98756   205.39114
  237.0      0.00422     203.01422   205.48169
  237.0      0.00422     203.04083   205.57527
  227.0      0.00441     203.06743   205.67212
  230.0      0.00435     203.09399   205.77246
  196.0      0.00510     203.12051   205.87656
  187.0      0.00535     203.14703   205.98476
  219.0      0.00457     203.17351   206.09731
  211.0      0.00474     203.19997   206.21465
  203.0      0.00493     203.22636   206.33701
  249.0      0.00402     203.25275   206.46494
  224.0      0.00446     203.27911   206.59898
  224.0      0.00446     203.30545   206.73952
  233.0      0.00429     203.33174   206.88728
  220.0      0.00455     203.35800   207.04282
  197.0      0.00508     203.38423   207.20691
  183.0      0.00546     203.41045   207.38055
  204.0      0.00490     203.43661   207.56448
  211.0      0.00474     203.46275   207.76001
  195.0      0.00513     203.48886   207.96811
  235.0      0.00426     203.51494   208.19034
  206.0      0.00485     203.54097   208.42842
  208.0      0.00481     203.56697   208.68393
  224.0      0.00446     203.59296   208.95935
  194.0      0.00515     203.61888   209.25681
  196.0      0.00510     203.64478   209.57933
  238.0      0.00420     203.67065   209.93053
  199.0      0.00503     203.69649   210.31398
  197.0      0.00508     203.72229   210.73485
  219.0      0.00457     203.74805   211.19818
  197.0      0.00508     203.77377   211.71091
  199.0      0.00503     203.79947   212.28143
  208.0      0.00481     203.82512   212.91884
  204.0      0.00490     203.85074   213.63579
  201.0      0.00498     203.87630   214.44611
  213.0      0.00469     203.90182   215.36855
  226.0      0.00442     203.92734   216.42709
  215.0      0.00465     203.95279   217.65096
  205.0      0.00488     203.97823   219.08275
  200.0      0.00500     204.00360   220.77856
  222.0      0.00450     204.02895   222.82356
  207.0      0.00483     204.05424   225.34578
  221.0      0.00452     204.07951   228.53374
  230.0      0.00435     204.10475   232.66888
  243.0      0.00412     204.12993   238.14400
  242.0      0.00413     204.15504   245.48802
  268.0      0.00373     204.18016   255.35368
  265.0      0.00377     204.20522   268.44180
  283.0      0.00353     204.23024   285.44095
  287.0      0.003484    204.25520   306.77866
  323.0      0.003096    204.28014   332.36902
  338.0      0.002959    204.30502   361.00650
  374.0      0.002674    204.32986   389.38086
  394.0      0.002538    204.35468   411.55774
  385.0      0.002597    204.37941   420.45132
  401.0      0.002494    204.40413   412.59335
  381.0      0.002625    204.42880   391.16086
  391.0      0.002558    204.45341   363.18945
  356.0      0.002809    204.47800   334.73132
  285.0      0.00351     204.50253   309.22015
  292.0      0.003425    204.52701   287.93753
  302.0      0.003311    204.55147   271.00806
  316.0      0.003165    204.57584   258.02216
  275.0      0.00364     204.60019   248.29767
  264.0      0.00379     204.62448   241.13345
  265.0      0.00377     204.64873   235.87267
  258.0      0.00388     204.67293   231.98106
  211.0      0.00474     204.69708   229.06169
  211.0      0.00474     204.72121   226.82632
  223.0      0.00448     204.74524   225.08478
  249.0      0.00402     204.76926   223.70766
  241.0      0.00415     204.79321   222.60945
  210.0      0.00476     204.81712   221.73383
  252.0      0.00397     204.84099   221.03914
  269.0      0.00372     204.86478   220.49680
  265.0      0.00377     204.88853   220.08417
  218.0      0.00459     204.91225   219.78426
  191.0      0.00524     204.93590   219.58437
  194.0      0.00515     204.95950   219.47427
  213.0      0.00469     204.98306   219.44652
  213.0      0.00469     205.00655   219.49535
  223.0      0.00448     205.03001   219.61694
  201.0      0.00498     205.05339   219.80861
  216.0      0.00463     205.07674   220.06934
  219.0      0.00457     205.10002   220.39880
  272.0      0.00368     205.12325   220.79813
  246.0      0.00407     205.14644   221.26979
  231.0      0.00433     205.16956   221.81650
  235.0      0.00426     205.19264   222.44333
  217.0      0.00461     205.21565   223.15517
  219.0      0.00457     205.23859   223.95946
  210.0      0.00476     205.26151   224.86540
  223.0      0.00448     205.28436   225.88234
  241.0      0.00415     205.30716   227.02394
  216.0      0.00463     205.32988   228.30383
  257.0      0.00389     205.35255   229.74051
  274.0      0.00365     205.37518   231.35646
  229.0      0.00437     205.39774   233.17543
  230.0      0.00435     205.42026   235.23065
  248.0      0.00403     205.44270   237.55719
  226.0      0.00442     205.46509   240.20187
  215.0      0.00465     205.48744   243.22276
  241.0      0.00415     205.50969   246.68567
  252.0      0.00397     205.53192   250.68227
  286.0      0.003497    205.55406   255.31969
  291.0      0.003436    205.57616   260.74765
  273.0      0.00366     205.59819   267.17184
  264.0      0.00379     205.62016   274.86960
  286.0      0.003497    205.64209   284.26730
  289.0      0.003460    205.66394   295.97125
  315.0      0.003175    205.68571   310.89795
  336.0      0.002976    205.70746   330.37009
  347.0      0.002882    205.72913   356.16119
  363.0      0.002755    205.75073   390.61887
  420.0      0.002381    205.77226   436.44623
  477.0      0.002096    205.79375   496.58267
  547.0      0.001828    205.81519   573.70190
  619.0      0.001616    205.83653   669.21594
  746.0      0.001340    205.85782   782.16315
  912.0      0.001096    205.87904   906.07141
  975.0      0.001026    205.90021   1025.54773
  1083.0     0.000923    205.92131   1114.34253
  1121.0     0.000892    205.94234   1143.73035
  1123.0     0.000890    205.96332   1102.32019
  973.0      0.001028    205.98421   1005.95300
  850.0      0.001176    206.00504   884.07428
  773.0      0.001294    206.02582   761.21631
  629.0      0.001590    206.04652   651.11957
  526.0      0.001901    206.06717   558.80457
  435.0      0.002299    206.08774   484.85587
  401.0      0.002494    206.10825   427.42859
  393.0      0.002545    206.12868   383.77884
  360.0      0.002778    206.14905   351.04102
  337.0      0.002967    206.16937   326.49030
  325.0      0.003077    206.18959   307.93085
  320.0      0.003125    206.20975   293.63889
  327.0      0.003058    206.22986   282.37616
  300.0      0.003333    206.24988   273.30350
  240.0      0.00417     206.26985   265.83276
  246.0      0.00407     206.28973   259.58371
  241.0      0.00415     206.30956   254.28357
  250.0      0.00400     206.32932   249.73941
  235.0      0.00426     206.34898   245.81615
  250.0      0.00400     206.36859   242.40160
  283.0      0.00353     206.38814   239.41571
  287.0      0.003484    206.40759   236.78908
  282.0      0.00355     206.42700   234.46582
  227.0      0.00441     206.44632   232.40417
  241.0      0.00415     206.46558   230.56476
  240.0      0.00417     206.48476   228.91927
  278.0      0.00360     206.50385   227.44090
  231.0      0.00433     206.52290   226.10742
  237.0      0.00422     206.54185   224.90228
  262.0      0.00382     206.56075   223.80853
  260.0      0.00385     206.57956   222.81429
  273.0      0.00366     206.59830   221.90759
  257.0      0.00389     206.61697   221.07816
  240.0      0.00417     206.63556   220.31859
  262.0      0.00382     206.65408   219.62064
  273.0      0.00366     206.67252   218.97876
  241.0      0.00415     206.69089   218.38693
  215.0      0.00465     206.70918   217.83995
  256.0      0.00391     206.72739   217.33412
  280.0      0.00357     206.74553   216.86510
  237.0      0.00422     206.76360   216.43005
  223.0      0.00448     206.78159   216.02573
  209.0      0.00478     206.79950   215.64922
  215.0      0.00465     206.81732   215.29863
  214.0      0.00467     206.83510   214.97147
  271.0      0.00369     206.85277   214.66623
  289.0      0.003460    206.87036   214.38103
  235.0      0.00426     206.88789   214.11424
  228.0      0.00439     206.90533   213.86487
  252.0      0.00397     206.92271   213.63139
  243.0      0.00412     206.93999   213.41310
  229.0      0.00437     206.95720   213.20895
  252.0      0.00397     206.97433   213.01807
  206.0      0.00485     206.99138   212.84003
  279.0      0.00358     207.00835   212.67419
  203.0      0.00493     207.02524   212.52051
  285.0      0.00351     207.04204   212.37883
  262.0      0.00382     207.05878   212.24942
  269.0      0.00372     207.07541   212.13335
  240.0      0.00417     207.09198   212.03191
  296.0      0.003378    207.10847   211.94763
  202.0      0.00495     207.12486   211.88380
  249.0      0.00402     207.14120   211.84459
  252.0      0.00397     207.15742   211.83499
  208.0      0.00481     207.17358   211.85991
  224.0      0.00446     207.18967   211.92328
  269.0      0.00372     207.20564   212.02621
  244.0      0.00410     207.22156   212.16371
  214.0      0.00467     207.23738   212.31833
  248.0      0.00403     207.25313   212.45398
  231.0      0.00433     207.26878   212.51663
  219.0      0.00457     207.28435   212.45882
  239.0      0.00418     207.29985   212.27428
  229.0      0.00437     207.31525   212.00380
  225.0      0.00444     207.33057   211.70207
  230.0      0.00435     207.34579   211.41010
  226.0      0.00442     207.36095   211.14825
  226.0      0.00442     207.37602   210.92329
  221.0      0.00452     207.39099   210.73491
  215.0      0.00465     207.40588   210.57899
  235.0      0.00426     207.42068   210.45042
  198.0      0.00505     207.43541   210.34361
  203.0      0.00493     207.45004   210.10089
  225.0      0.00444     207.46458   210.02570
  205.0      0.00488     207.47905   209.96007
  222.0      0.00450     207.49341   209.90182
  231.0      0.00433     207.50769   209.84929
  210.0      0.00476     207.52188   209.80130
  231.0      0.00433     207.53600   209.75713
  220.0      0.00455     207.55002   209.71617
  224.0      0.00446     207.56393   209.67802
  186.0      0.00538     207.57777   209.64235
  226.0      0.00442     207.59154   209.60890
  220.0      0.00455     207.60519   209.57745
  217.0      0.00461     207.61877   209.54779
  204.0      0.00490     207.63225   209.51982
  219.0      0.00457     207.64565   209.49339
  203.0      0.00493     207.65895   209.46835
  210.0      0.00476     207.67215   209.44463
  200.0      0.00500     207.68529   209.42213
  193.0      0.00518     207.69830   209.40079
  164.0      0.00610     207.71124   209.59895
  191.0      0.00524     207.72411   209.58260
  222.0      0.00450     207.73685   209.56721
  234.0      0.00427     207.74953   209.55280
  194.0      0.00515     207.76208   209.53929
  236.0      0.00424     207.77457   209.52664
  225.0      0.00444     207.78696   209.51479
  253.0      0.00395     207.79926   209.50374
  237.0      0.00422     207.81146   209.49344
  230.0      0.00435     207.82358   209.48386
  247.0      0.00405     207.83557   209.47496
  229.0      0.00437     207.84750   209.46671
  233.0      0.00429     207.85934   209.45912
  223.0      0.00448     207.87108   209.45213
  225.0      0.00444     207.88271   209.44572
  245.0      0.00408     207.89426   209.43990
  248.0      0.00403     207.90572   209.43460
  227.0      0.00441     207.91707   209.42984
  223.0      0.00448     207.92833   209.42558
  223.0      0.00448     207.93950   209.42181
  220.0      0.00455     207.95056   209.41855
  220.0      0.00455     207.96155   209.41573
  226.0      0.00442     207.97243   209.41339
  253.0      0.00395     207.98320   209.41145
  223.0      0.00448     207.99390   209.40999
  224.0      0.00446     208.00449   209.40892
  222.0      0.00450     208.01497   209.40826
  228.0      0.00439     208.02538   209.40800
  227.0      0.00441     208.03568   209.40814
  222.0      0.00450     208.04588   209.40866
  224.0      0.00446     208.05598   209.40953
  228.0      0.00439     208.06599   209.41081
  227.0      0.00441     208.07590   209.41245
  211.0      0.00474     208.08572   209.41443
  221.0      0.00452     208.09543   209.41675
  218.0      0.00459     208.10504   209.41945
  223.0      0.00448     208.11456   209.42247
  215.0      0.00465     208.12398   209.42586
  224.0      0.00446     208.13329   209.42957
  231.0      0.00433     208.14252   209.43362
  225.0      0.00444     208.15163   209.43802
  250.0      0.00400     208.16064   209.44275
  230.0      0.00435     208.16957   209.44783
  224.0      0.00446     208.17839   209.45322
  250.0      0.00400     208.18712   209.45897
  206.0      0.00485     208.19572   209.46503
  205.0      0.00488     208.20424   209.47145
  227.0      0.00441     208.21266   209.47824
  228.0      0.00439     208.22098   209.48535
  240.0      0.00417     208.22920   208.77502
  209.0      0.00478     208.23730   208.79219
  209.0      0.00478     208.24533   208.80954
  250.0      0.00400     208.25323   208.82707
  247.0      0.00405     208.26105   208.85025
  216.0      0.00463     208.26875   208.86829
  205.0      0.00488     208.27635   208.88654
  243.0      0.00412     208.28384   208.90503
  242.0      0.00413     208.29124   208.92377
  252.0      0.00397     208.29855   208.94283
  218.0      0.00459     208.30574   208.96213
  229.0      0.00437     208.31282   208.98174
  296.0      0.003378    208.31981   209.00168
  258.0      0.00388     208.32669   209.02196
  299.0      0.003344    208.33348   209.04260
  252.0      0.00397     208.34015   209.06361
  241.0      0.00415     208.34673   209.08502
  220.0      0.00455     208.35320   209.10687
  231.0      0.00433     208.35954   209.12917
  292.0      0.003425    208.36580   209.15192
  281.0      0.00356     208.37196   209.17519
  247.0      0.00405     208.37801   209.19899
  285.0      0.00351     208.38394   209.22336
  258.0      0.00388     208.38979   209.24831
  263.0      0.00380     208.39552   209.27391
  274.0      0.00365     208.40114   209.30016
  250.0      0.00400     208.40666   209.32710
  215.0      0.00465     208.41206   209.35484
  226.0      0.00442     208.41737   215.37450
  216.0      0.00463     208.42258   215.48315
  231.0      0.00433     208.42767   215.59425
  220.0      0.00455     208.43266   215.70793
  212.0      0.00472     208.43755   216.05818
  200.0      0.00500     208.44232   216.18042
  218.0      0.00459     208.44698   216.30571
  239.0      0.00418     208.45154   216.43402
  211.0      0.00474     208.45599   216.56552
  203.0      0.00493     208.46034   216.70050
  219.0      0.00457     208.46457   216.83888
  201.0      0.00498     208.46870   216.98105
  246.0      0.00407     208.47272   217.12691
  200.0      0.00500     208.47662   217.27676
  191.0      0.00524     208.48044   217.43092
  194.0      0.00515     208.48413   217.58943
  192.0      0.00521     208.48772   217.75256
  206.0      0.00485     208.49120   217.92052
  224.0      0.00446     208.49455   218.09348
  221.0      0.00452     208.49782   218.27193
  204.0      0.00490     208.50096   218.45587
  182.0      0.00549     208.50400   218.64587
  188.0      0.00532     208.50693   218.84209
  206.0      0.00485     208.50975   219.04483
  207.0      0.00483     208.51247   219.25478
  194.0      0.00515     208.51506   219.47197
  229.0      0.00437     208.51755   219.69720
  205.0      0.00488     208.51993   219.93066
  209.0      0.00478     208.52219   220.17305
  212.0      0.00472     208.52435   220.42508
  204.0      0.00490     208.52640   240.89520
  201.0      0.00498     208.52834   241.43576
  203.0      0.00493     208.53015   241.99294
  201.0      0.00498     208.53186   242.56818
  187.0      0.00535     208.53346   243.16286
  195.0      0.00513     208.53496   243.77753
  227.0      0.00441     208.53633   244.41428
  206.0      0.00485     208.53760   245.07384
  215.0      0.00465     208.53876   245.75826
  201.0      0.00498     208.53979   246.46982
  232.0      0.00431     208.54073   247.20976
  197.0      0.00508     208.54153   247.98131
  199.0      0.00503     208.54224   248.78621
  227.0      0.00441     208.54283   249.62791
  203.0      0.00493     208.54332   250.51047
  227.0      0.00441     208.54369   251.43521
  237.0      0.00422     208.54393   252.41078
  224.0      0.00446     208.54407   253.43973
  234.0      0.00427     208.54410   254.52887
  246.0      0.00407     208.54401   255.68600
  230.0      0.00435     208.54381   256.91830
  244.0      0.00410     208.54349   258.23718
  236.0      0.00424     208.54306   259.65317
  229.0      0.00437     208.54253   261.18143
  267.0      0.00375     208.54185   262.84070
  271.0      0.00369     208.54109   264.65057
  285.0      0.00351     208.54021   266.64044
  251.0      0.00398     208.53920   268.84265
  241.0      0.00415     208.53809   271.30420
  267.0      0.00375     208.53687   274.31030
  254.0      0.00394     208.53551   277.50662
  266.0      0.00376     208.53406   281.24249
  303.0      0.003300    208.53249   285.69830
  289.0      0.003460    208.53079   291.14218
  266.0      0.00376     208.52898   297.95023
  264.0      0.00379     208.52707   306.60922
  282.0      0.00355     208.52502   317.75000
  320.0      0.003125    208.52287   332.07553
  313.0      0.003195    208.52060   350.33597
  355.0      0.002817    208.51822   373.19427
  339.0      0.002950    208.51572   400.95590
  426.0      0.002347    208.51311   433.27341
  430.0      0.002326    208.51038   468.29099
  488.0      0.002049    208.50752   501.79379
  531.0      0.001883    208.50456   526.82678
  507.0      0.001972    208.50148   535.97272
  481.0      0.002079    208.49828   526.34039
  441.0      0.002268    208.49496   501.97479
  439.0      0.002278    208.49153   470.51297
  393.0      0.002545    208.48798   438.49109
  368.0      0.002717    208.48431   409.69455
  353.0      0.002833    208.48053   385.58664
  343.0      0.002915    208.47662   366.41373
  332.0      0.003012    208.47261   351.75284
  295.0      0.003390    208.46846   340.92575
  327.0      0.003058    208.46420   333.20358
  289.0      0.003460    208.45984   327.87778
  301.0      0.003322    208.45535   324.36130
  303.0      0.003300    208.45074   322.18298
  297.0      0.003367    208.44601   320.99658
  299.0      0.003344    208.44118   320.55930
  285.0      0.00351     208.43620   320.70316
  301.0      0.003322    208.43112   321.31534
  321.0      0.003115    208.42592   322.31961
  344.0      0.002907    208.42061   323.66498
  339.0      0.002950    208.41518   325.31372
  359.0      0.002786    208.40961   327.24258
  358.0      0.002793    208.40393   329.43167
  395.0      0.002532    208.39815   331.87048
  385.0      0.002597    208.39224   334.55344
  383.0      0.002611    208.38620   337.47385
  312.0      0.003205    208.38004   340.63522
  325.0      0.003077    208.37378   344.03629
  314.0      0.003185    208.36739   347.68408
  329.0      0.003040    208.36089   351.58878
  330.0      0.003030    208.35425   355.75555
  337.0      0.002967    208.34750   360.20190
  348.0      0.002874    208.34064   364.93713
  348.0      0.002874    208.33365   369.98114
  379.0      0.002639    208.32654   375.35712
  370.0      0.002703    208.31932   381.08136
  373.0      0.002681    208.31197   387.18695
  387.0      0.002584    208.30450   393.69604
  390.0      0.002564    208.29692   400.64606
  402.0      0.002488    208.28922   408.08041
  418.0      0.002392    208.28137   416.03458
  433.0      0.002309    208.27342   424.56992
  452.0      0.002212    208.26535   433.73621
  470.0      0.002128    208.25717   443.60904
  501.0      0.001996    208.24886   454.27756
  520.0      0.001923    208.24043   465.82462
  540.0      0.001852    208.23187   478.37457
  551.0      0.001815    208.22321   492.03629
  581.0      0.001721    208.21442   506.95370
  595.0      0.001681    208.20549   523.28259
  604.0      0.001656    208.19646   541.14825
  635.0      0.001575    208.18730   560.70001
  690.0      0.001449    208.17802   582.00085
  699.0      0.001431    208.16862   605.11639
  707.0      0.001414    208.15910   630.18085
  739.0      0.001353    208.14946   657.50336
  770.0      0.001299    208.13969   687.72705
  801.0      0.001248    208.12981   721.58984
  840.0      0.001190    208.11981   759.96008
  981.0      0.001019    208.10968   803.85999
  1098.0     0.000911    208.09943   854.28296
  1165.0     0.000858    208.08905   912.81219
  1383.0     0.000723    208.07855   981.39246
  1458.0     0.000686    208.06795   1062.92883
  1528.0     0.000654    208.05721   1161.68982
  1583.0     0.000632    208.04634   1283.74609
  1753.0     0.000570    208.03535   1438.23669
  1865.0     0.000536    208.02426   1637.56030
  2171.0     0.000461    208.01303   1898.52100
  2425.0     0.000412    208.00168   2242.09180
  2895.0     0.0003454   207.99022   2691.38306
  3454.0     0.0002895   207.97861   3270.53882
  4081.0     0.0002450   207.96690   3997.62939
  4768.0     0.0002097   207.95506   4880.18701
  5953.0     0.0001680   207.94310   5891.82129
  6848.0     0.0001460   207.93103   6953.38037
  7833.0     0.0001277   207.91882   7900.68115
  8173.0     0.0001224   207.90649   8495.69824
  8312.0     0.0001203   207.89403   8547.03906
  7800.0     0.0001282   207.88145   8055.97266
  6952.0     0.0001438   207.86877   7214.09912
  6051.0     0.0001653   207.85594   6250.17041
  5107.0     0.0001958   207.84300   5324.88184
  4446.0     0.0002249   207.82994   4518.32031
  3774.0     0.0002650   207.81676   3859.97241
  3256.0     0.0003071   207.80344   3352.25049
  2932.0     0.0003411   207.79001   2981.26416
  2716.0     0.000368    207.77644   2727.81641
  2577.0     0.000388    207.76277   2571.23535
  2508.0     0.000399    207.74896   2493.77734
  2502.0     0.000400    207.73503   2482.29614
  2541.0     0.000394    207.72098   2528.71436
  2607.0     0.000384    207.70682   2630.30298
  2732.0     0.000366    207.69252   2790.01758
  3103.0     0.0003223   207.67809   3017.22949
  3422.0     0.0002922   207.66356   3328.36597
  3884.0     0.0002575   207.64890   3749.67700
  4511.0     0.0002217   207.63409   4317.25000
  5264.0     0.0001900   207.61919   5079.38867
  6156.0     0.0001624   207.60414   6095.26123
  7493.0     0.0001335   207.58899   7428.45313
  8894.0     0.0001124   207.57370   9143.73926
  11424.0    0.0000875   207.55829   11286.33398
  14168.0    0.0000706   207.54277   13863.49805
  16958.0    0.0000590   207.52711   16795.71680
  20255.0    0.0000494   207.51134   19832.66406
  22699.0    0.0000441   207.49542   22487.57227
  24378.0    0.0000410   207.47940   24076.15625
  24143.0    0.0000414   207.46326   24057.22852
  22981.0    0.0000435   207.44698   22432.64844
  21121.0    0.0000473   207.43059   19751.37695
  17285.0    0.0000579   207.41406   16690.65234
  14105.0    0.0000709   207.39743   13741.23047
  10940.0    0.0000914   207.38066   11145.32813
  8768.0     0.0001141   207.36375   8981.50586
  6970.0     0.0001435   207.34674   7245.01416
  5623.0     0.0001778   207.32961   5885.63086
  4655.0     0.0002148   207.31235   4841.26172
  3885.0     0.0002574   207.29495   4045.49780
  3311.0     0.0003020   207.27744   3438.76245
  2790.0     0.000358    207.25981   2972.66162
  2498.0     0.000400    207.24205   2608.58374
  2269.0     0.000441    207.22417   2319.12817
  1985.0     0.000504    207.20616   2084.45898
  1745.0     0.000573    207.18803   1891.03015
  1529.0     0.000654    207.16977   1729.95605
  1463.0     0.000684    207.15140   1594.84473
  1369.0     0.000730    207.13289   1481.63379
  1278.0     0.000782    207.11427   1387.32031
  1245.0     0.000803    207.09552   1309.81567
  1201.0     0.000833    207.07664   1247.69238
  1166.0     0.000858    207.05763   1199.55286
  1125.0     0.000889    207.03853   1163.92383
  1117.0     0.000895    207.01927   1138.38879
  1132.0     0.000883    206.99989   1118.78601
  1156.0     0.000865    206.98041   1098.56409
  1170.0     0.000855    206.96078   1069.88208
  1083.0     0.000923    206.94104   1027.69946
  1027.0     0.000974    206.92117   973.18414
  933.0      0.001072    206.90118   912.33551
  851.0      0.001175    206.88107   851.66406
  846.0      0.001182    206.86082   795.25494
  736.0      0.001359    206.84047   744.99707
  708.0      0.001412    206.81998   701.20691
  673.0      0.001486    206.79938   663.47205
  614.0      0.001629    206.77864   631.12091
  576.0      0.001736    206.75777   603.29132
  567.0      0.001764    206.73679   579.21515
  554.0      0.001805    206.71570   558.16156
  535.0      0.001869    206.69446   539.52740
  478.0      0.002092    206.67310   522.86713
  454.0      0.002203    206.65163   507.80280
  433.0      0.002309    206.63004   493.86694
  416.0      0.002404    206.60831   481.28812
  407.0      0.002457    206.58644   470.90997
  400.0      0.002500    206.56447   460.19687
  385.0      0.002597    206.54236   450.24789
  382.0      0.002618    206.52016   440.99667
  372.0      0.002688    206.49782   432.37070
  364.0      0.002747    206.47534   424.30859
  382.0      0.002618    206.45276   416.77109
  370.0      0.002703    206.43004   409.70615
  371.0      0.002695    206.40720   403.08472
  385.0      0.002597    206.38423   396.86917
  285.0      0.00351     206.36115   391.02661
  285.0      0.00351     206.33794   385.93741
  253.0      0.00395     206.31459   380.77795
  251.0      0.00398     206.29114   375.92801
  264.0      0.00379     206.26756   371.36578
  259.0      0.00386     206.24385   367.07214
  267.0      0.00375     206.22002   363.03757
  265.0      0.00377     206.19606   359.24390
  281.0      0.00356     206.17200   355.68414
  256.0      0.00391     206.14780   352.34549
  213.0      0.00469     206.12347   349.21710
  217.0      0.00461     206.09903   346.29492
  250.0      0.00400     206.07445   343.56866
  213.0      0.00469     206.04976   341.03601
  278.0      0.00360     206.02495   338.69067
  248.0      0.00403     206.00000   336.52792
  272.0      0.00368     205.97496   334.54791
  209.0      0.00478     205.94975   332.74701
  246.0      0.00407     205.92445   331.12708
  243.0      0.00412     205.89903   329.68799
  220.0      0.00455     205.87346   328.43130
  245.0      0.00408     205.84779   327.36212
  247.0      0.00405     205.82198   326.48425
  247.0      0.00405     205.79607   325.80569
  239.0      0.00418     205.77003   325.33453
  229.0      0.00437     205.74385   325.08160
  232.0      0.00431     205.71756   325.06067
  263.0      0.00380     205.69113   325.28821
  253.0      0.00395     205.66461   325.78424
  235.0      0.00426     205.63795   326.57330
  208.0      0.00481     205.61116   327.68668
  264.0      0.00379     205.58426   329.16101
  279.0      0.00358     205.55722   331.04611
  253.0      0.00395     205.53009   333.40125
  255.0      0.00392     205.50282   336.30698
  229.0      0.00437     205.47540   339.86853
  228.0      0.00439     205.44791   344.21320
  225.0      0.00444     205.42026   349.51108
  233.0      0.00429     205.39249   355.95563
  236.0      0.00424     205.36461   363.78253
  208.0      0.00481     205.33659   373.25677
  348.0      0.002874    205.30849   384.63559
  366.0      0.002732    205.28023   398.17679
  387.0      0.002584    205.25185   414.04538
  416.0      0.002404    205.22337   432.22952
  400.0      0.002500    205.19475   452.41724
  423.0      0.002364    205.16602   473.98120
  463.0      0.002160    205.13715   496.58755
  465.0      0.002151    205.10815   521.06580
  497.0      0.002012    205.07907   550.10413
  534.0      0.001873    205.04984   587.88269
  606.0      0.001650    205.02049   639.34082
  683.0      0.001464    204.99101   710.06091
  769.0      0.001300    204.96144   805.89703
  864.0      0.001157    204.93173   932.93317
  1057.0     0.000946    204.90190   1096.65491
  1258.0     0.000795    204.87196   1300.05420
  1410.0     0.000709    204.84187   1541.53564
  1746.0     0.000573    204.81168   1808.65784
  2120.0     0.000472    204.78137   2071.31396
  2316.0     0.000432    204.75092   2276.76318
  2533.0     0.000395    204.72038   2363.29248
  2463.0     0.000406    204.68970   2298.73462
  2250.0     0.000444    204.65891   2106.73877
  2027.0     0.000493    204.62799   1846.75757
  1598.0     0.000626    204.59695   1568.46472
  1316.0     0.000760    204.56578   1318.29370
  1145.0     0.000873    204.53448   1104.27039
  908.0      0.001101    204.50310   929.63770
  783.0      0.001277    204.47159   791.29846
  704.0      0.001420    204.43994   684.45227
  640.0      0.001563    204.40819   603.01691
  581.0      0.001721    204.37630   541.15021
  542.0      0.001845    204.34431   493.97177
  468.0      0.002137    204.31219   457.48642
  477.0      0.002096    204.27994   428.71536
  424.0      0.002358    204.24757   405.57291
  414.0      0.002415    204.21510   386.55725
  407.0      0.002457    204.18251   370.68121
  414.0      0.002415    204.14980   357.23370
  343.0      0.002915    204.11694   345.71411
  337.0      0.002967    204.08400   335.77524
  350.0      0.002857    204.05090   327.13196
  372.0      0.002688    204.01772   319.58279
  321.0      0.003115    203.98442   312.95410
  292.0      0.003425    203.95097   307.10684
  339.0      0.002950    203.91743   301.93765
  338.0      0.002959    203.88374   297.34912
  315.0      0.003175    203.84996   293.27179
  296.0      0.003378    203.81607   289.64020
  314.0      0.003185    203.78203   286.40030
  312.0      0.003205    203.74789   283.51227
  318.0      0.003145    203.71361   280.93588
  298.0      0.003356    203.67924   278.64349
  304.0      0.003289    203.64476   276.60730
  304.0      0.003289    203.61012   254.33218
  296.0      0.003378    203.57539   253.01428
  316.0      0.003165    203.54054   251.89183
  314.0      0.003185    203.50557   250.95387
  308.0      0.003247    203.47049   250.18983
  306.0      0.003268    203.43527   249.59177
  307.0      0.003257    203.39996   249.15469
  311.0      0.003215    203.36452   248.87430
  307.0      0.003257    203.32896   248.74892
  325.0      0.003077    203.29329   248.77805
  331.0      0.003021    203.25749   248.96342
  306.0      0.003268    203.22159   249.30806
  307.0      0.003257    203.18556   249.81760
  330.0      0.003030    203.14941   250.49867
  339.0      0.002950    203.11317   251.36096
  336.0      0.002976    203.07678   252.41705
  324.0      0.003086    203.04030   253.68037
  339.0      0.002950    203.00368   255.17039
  330.0      0.003030    202.96698   256.90689
  331.0      0.003021    202.93013   258.91663
  338.0      0.002959    202.89317   261.23233
  331.0      0.003021    202.85609   263.88852
  339.0      0.002950    202.81889   266.93341
  332.0      0.003012    202.78162   270.41742
  328.0      0.003049    202.74420   274.40765
  329.0      0.003040    202.70665   278.98688
  325.0      0.003077    202.66902   284.24734
  326.0      0.003067    202.63124   290.31726
  321.0      0.003115    202.59337   297.34317
  323.0      0.003096    202.55537   305.30524
  330.0      0.003030    202.51727   314.92249
  337.0      0.002967    202.47905   326.32062
  341.0      0.002933    202.44070   340.02264
  356.0      0.002809    202.40225   356.73447
  364.0      0.002747    202.36371   377.48743
  407.0      0.002457    202.32501   403.72360
  436.0      0.002294    202.28622   437.32791
  553.0      0.001808    202.24730   480.80301
  602.0      0.001661    202.20830   537.06628
  721.0      0.001387    202.16916   609.46216
  855.0      0.001170    202.12990   701.39453
  895.0      0.001117    202.09053   815.52020
  934.0      0.001071    202.05104   953.10638
  1103.0     0.000907    202.01147   1111.46973
  1218.0     0.000821    201.97177   1281.07483
  1385.0     0.000722    201.93195   1441.09131
  1570.0     0.000637    201.89204   1558.85193
  1570.0     0.000637    201.85197   1602.23218
  1477.0     0.000677    201.81183   1560.58374
  1448.0     0.000691    201.77156   1454.26917
  1281.0     0.000781    201.73117   1319.48987
  1225.0     0.000816    201.69070   1188.25610
  1107.0     0.000903    201.65009   1079.60791
  1012.0     0.000988    201.60938   1001.87769
  981.0      0.001019    201.56857   955.71991
  959.0      0.001043    201.52762   936.04877
  959.0      0.001043    201.48656   931.73993
  898.0      0.001114    201.44539   925.81567
  928.0      0.001078    201.40413   900.65631
  891.0      0.001122    201.36275   848.05707
  813.0      0.001230    201.32124   773.94788
  731.0      0.001368    201.27965   691.68054
  616.0      0.001623    201.23792   612.42725
  574.0      0.001742    201.19611   542.34607
  518.0      0.001931    201.15417   483.41571
  448.0      0.002232    201.11211   435.43243
  420.0      0.002381    201.06998   397.25204
  380.0      0.002632    201.02768   367.23016
  353.0      0.002833    200.98532   343.75772
  345.0      0.002899    200.94284   325.31653
  363.0      0.002755    200.90022   310.64825
  337.0      0.002967    200.85754   298.79483
  341.0      0.002933    200.81470   289.01837
  335.0      0.002985    200.77177   280.81439
  332.0      0.003012    200.72878   273.81390
  366.0      0.002732    200.68561   267.75842
  333.0      0.003003    200.64236   262.47247
  304.0      0.003289    200.59898   257.81445
  308.0      0.003247    200.55551   253.68697
  313.0      0.003195    200.51196   250.00618
  290.0      0.003448    200.46826   246.70514
  310.0      0.003226    200.42447   243.73473
  298.0      0.003356    200.38057   241.04735
  285.0      0.00351     200.33658   238.60953
  261.0      0.00383     200.29247   236.38866
  249.0      0.00402     200.24823   234.35739
  274.0      0.00365     200.20392   232.49603
  216.0      0.00463     200.15945   230.78308
  210.0      0.00476     200.11493   229.20430
  223.0      0.00448     200.07027   227.74438
  196.0      0.00510     200.02550   226.39020
  255.0      0.00392     199.98065   225.13274
  234.0      0.00427     199.93567   223.96097
  233.0      0.00429     199.89059   222.86807
  210.0      0.00476     199.84544   221.84608
  222.0      0.00450     199.80014   220.88791
  234.0      0.00427     199.75475   219.98904
  231.0      0.00433     199.70923   219.14334
  226.0      0.00442     199.66364   218.34720
  212.0      0.00472     199.61794   217.59613
  224.0      0.00446     199.57211   216.88596
  227.0      0.00441     199.52620   216.21434
  216.0      0.00463     199.48015   215.57744
  222.0      0.00450     199.43405   214.97342
  198.0      0.00505     199.38782   214.35284
  232.0      0.00431     199.34146   213.80699
  233.0      0.00429     199.29503   213.28729
  237.0      0.00422     199.24849   212.79135
  225.0      0.00444     199.20184   212.31802
  227.0      0.00441     199.15509   211.86559
  249.0      0.00402     199.10822   211.43228
  238.0      0.00420     199.06128   211.01749
  245.0      0.00408     199.01421   210.61942
  257.0      0.00389     198.96706   210.23756
  256.0      0.00391     198.91980   209.87064
  251.0      0.00398     198.87242   209.51753
  309.0      0.003236    198.82495   209.17778
  265.0      0.00377     198.77736   208.85028
  299.0      0.003344    198.72969   206.77975
  226.0      0.00442     198.68193   206.49799
  205.0      0.00488     198.63403   206.22595
  230.0      0.00435     198.58606   205.96347
  246.0      0.00407     198.53796   205.70967
  222.0      0.00450     198.48979   205.46437
  242.0      0.00413     198.44151   205.22696
  219.0      0.00457     198.39311   204.99687
  219.0      0.00457     198.34467   204.77400
  201.0      0.00498     198.29605   204.55766
  226.0      0.00442     198.24734   204.34776
  263.0      0.00380     198.19859   204.14394
  253.0      0.00395     198.14969   203.94568
  219.0      0.00457     198.10072   203.75298
  223.0      0.00448     198.05162   203.56526
  272.0      0.00368     198.00247   203.38261
  214.0      0.00467     197.95317   203.20457
  254.0      0.00394     197.90376   203.03087
  204.0      0.00490     197.85431   202.86154
  229.0      0.00437     197.80472   202.69609
  260.0      0.00385     197.75507   202.53462
  244.0      0.00410     197.70526   202.37674
  222.0      0.00450     197.65536   202.22229
  221.0      0.00452     197.60542   202.07129
  291.0      0.003436    197.55534   201.92339
  265.0      0.00377     197.50520   201.77861
  239.0      0.00418     197.45491   201.63672
  209.0      0.00478     197.40459   201.49759
  274.0      0.00365     197.35411   201.36115
  202.0      0.00495     197.30353   201.22720
  246.0      0.00407     197.25290   201.09579
  221.0      0.00452     197.20218   200.96672
  200.0      0.00500     197.15132   200.83981
  276.0      0.00362     197.10036   200.71509
  245.0      0.00408     197.04932   200.59239
  216.0      0.00463     196.99821   200.47177
  216.0      0.00463     196.94701   200.35304
  234.0      0.00427     196.89568   200.23605
  212.0      0.00472     196.84424   200.12085
  292.0      0.003425    196.79269   200.00729
  201.0      0.00498     196.74112   199.89545
  202.0      0.00495     196.68945   199.78517
  219.0      0.00457     196.63763   199.67628
  220.0      0.00455     196.58578   199.56894
  221.0      0.00452     196.53377   199.46288
  225.0      0.00444     196.48167   199.35818
  247.0      0.00405     196.42953   199.25484
  217.0      0.00461     196.37726   199.15263
  255.0      0.00392     196.32494   199.05171
  213.0      0.00469     196.27246   198.95186
  215.0      0.00465     196.21991   198.85312
  247.0      0.00405     196.16730   198.75551
  269.0      0.00372     196.11455   198.65884
  288.0      0.003472    196.06177   198.56325
  235.0      0.00426     196.00885   198.46854
  252.0      0.00397     195.95587   201.03189
  275.0      0.00364     195.90276   200.97418
  210.0      0.00476     195.84955   200.91805
  204.0      0.00490     195.79631   200.86349
  231.0      0.00433     195.74292   200.81044
  258.0      0.00388     195.68950   200.75899
  283.0      0.00353     195.63594   200.70900
  217.0      0.00461     195.58228   200.66054
  258.0      0.00388     195.52858   200.61365
  203.0      0.00493     195.47475   200.56824
  250.0      0.00400     195.42087   200.52438
  207.0      0.00483     195.36685   200.48201
  275.0      0.00364     195.31276   200.44116
  237.0      0.00422     195.25862   200.40193
  236.0      0.00424     195.20433   205.63753
  215.0      0.00465     195.15001   205.67119
  274.0      0.00365     195.09561   205.70784
  256.0      0.00391     195.04106   205.74748
  262.0      0.00382     194.98643   205.79015
  251.0      0.00398     194.93170   205.83598
  239.0      0.00418     194.87695   205.88501
  239.0      0.00418     194.82210   205.93729
  220.0      0.00455     194.76712   205.99287
  231.0      0.00433     194.71205   208.07466
  213.0      0.00469     194.65689   208.16385
  215.0      0.00465     194.60170   208.25705
  205.0      0.00488     194.54643   207.13513
  204.0      0.00490     194.49101   207.25267
  207.0      0.00483     194.43556   207.37424
  218.0      0.00459     194.37997   207.50002
  214.0      0.00467     194.32431   207.63000
  192.0      0.00521     194.26860   207.76447
  203.0      0.00493     194.21277   207.90355
  202.0      0.00495     194.15689   208.04729
  197.0      0.00508     194.10088   208.19589
  176.0      0.00568     194.04478   208.34941
  202.0      0.00495     193.98866   208.50809
  219.0      0.00457     193.93240   208.27394
  190.0      0.00526     193.87610   208.44859
  194.0      0.00515     193.81967   208.62889
  188.0      0.00532     193.76317   208.81479
  202.0      0.00495     193.70662   209.00665
  208.0      0.00481     193.64995   209.20476
  195.0      0.00513     193.59325   209.40910
  187.0      0.00535     193.53641   209.62012
  189.0      0.00529     193.47954   209.83780
  182.0      0.00549     193.42253   210.06247
  169.0      0.00592     193.36545   210.29459
  176.0      0.00568     193.30832   214.31352
  191.0      0.00524     193.25108   214.61111
  207.0      0.00483     193.19380   214.91766
  205.0      0.00488     193.13640   215.23357
  180.0      0.00556     193.07890   215.55945
  172.0      0.00581     193.02139   215.89525
  185.0      0.00541     192.96373   216.24174
  190.0      0.00526     192.90607   216.59891
  188.0      0.00532     192.84831   216.96732
  164.0      0.00610     192.79042   217.34766
  187.0      0.00535     192.73245   217.73984
  191.0      0.00524     192.67441   218.14491
  199.0      0.00503     192.61633   218.56285
  198.0      0.00505     192.55818   218.99440
  173.0      0.00578     192.49991   219.44031
  163.0      0.00613     192.44154   219.90067
  198.0      0.00505     192.38312   220.37659
  197.0      0.00508     192.32465   220.86819
  200.0      0.00500     192.26611   221.37634
  197.0      0.00508     192.20746   221.90208
  193.0      0.00518     192.14871   222.44543
  198.0      0.00505     192.08994   223.00800
  197.0      0.00508     192.03104   223.58966
  190.0      0.00526     191.97212   224.19182
  201.0      0.00498     191.91309   224.81566
  175.0      0.00571     191.85402   225.46140
  185.0      0.00541     191.79482   226.13077
  184.0      0.00543     191.73555   226.82405
  189.0      0.00529     191.67625   227.54282
  209.0      0.00478     191.61682   228.28867
  187.0      0.00535     191.55739   229.06200
  209.0      0.00478     191.49780   229.86504
  172.0      0.00581     191.43817   230.69820
  183.0      0.00546     191.37851   231.56361
  189.0      0.00529     191.31871   232.46329
  196.0      0.00510     191.25891   233.39793
  186.0      0.00538     191.19897   234.37051
  201.0      0.00498     191.13901   235.38170
  180.0      0.00556     191.07893   236.43414
  188.0      0.00532     191.01878   237.53078
  209.0      0.00478     190.95860   238.67267
  197.0      0.00508     190.89832   239.86366
  193.0      0.00518     190.83800   241.10507
  191.0      0.00524     190.77756   242.40039
  211.0      0.00474     190.71706   243.75369
  209.0      0.00478     190.65652   245.16667
  225.0      0.00444     190.59587   246.64456
  215.0      0.00465     190.53522   248.18951
  198.0      0.00505     190.47443   249.80652
  209.0      0.00478     190.41362   251.50124
  213.0      0.00469     190.35268   253.27635
  200.0      0.00500     190.29169   255.13943
  200.0      0.00500     190.23067   257.09384
  216.0      0.00463     190.16959   259.14700
  238.0      0.00420     190.10840   261.30692
  239.0      0.00418     190.04712   263.57834
  238.0      0.00420     189.98576   265.97214
  213.0      0.00469     189.92442   268.49414
  243.0      0.00412     189.86301   271.15536
  251.0      0.00398     189.80145   273.96805
  233.0      0.00429     189.73985   276.94040
  254.0      0.00394     189.67818   280.08881
  239.0      0.00418     189.61649   283.42355
  254.0      0.00394     189.55475   286.96204
  283.0      0.00353     189.49286   290.72379
  282.0      0.00355     189.43098   294.72345
  274.0      0.00365     189.36897   298.98730
  310.0      0.003226    189.30690   303.53394
  300.0      0.003333    189.24481   308.39264
  309.0      0.003236    189.18263   313.59668
  306.0      0.003268    189.12042   319.17361
  294.0      0.003401    189.05809   325.16843
  337.0      0.002967    188.99570   331.61716
  308.0      0.003247    188.93329   338.57291
  302.0      0.003311    188.87077   346.09680
  336.0      0.002976    188.80826   354.24445
  357.0      0.002801    188.74561   363.10062
  335.0      0.002985    188.68295   372.74103
  354.0      0.002825    188.62018   383.27145
  384.0      0.002604    188.55736   394.81702
  375.0      0.002667    188.49451   407.50211
  416.0      0.002404    188.43156   421.50623
  402.0      0.002488    188.36861   437.00760
  405.0      0.002469    188.30553   454.24890
  430.0      0.002326    188.24239   473.52753
  451.0      0.002217    188.17924   495.17105
  509.0      0.001965    188.11598   519.64697
  510.0      0.001961    188.05272   547.49292
  520.0      0.001923    187.98935   579.47479
  588.0      0.001701    187.92590   616.64478
  628.0      0.001592    187.86246   660.39630
  684.0      0.001462    187.79890   712.82172
  738.0      0.001355    187.73535   776.72717
  880.0      0.001136    187.67174   856.09485
  959.0      0.001043    187.60802   956.23706
  1107.0     0.000903    187.54422   1083.63538
  1187.0     0.000842    187.48036   1246.22559
  1394.0     0.000717    187.41652   1452.19849
  1658.0     0.000603    187.35262   1709.57996
  1919.0     0.000521    187.28860   2024.19727
  2279.0     0.000439    187.22452   2395.50513
  2886.0     0.0003465   187.16040   2811.60156
  3278.0     0.0003051   187.09627   3237.53931
  3772.0     0.0002651   187.03209   3609.41089
  3928.0     0.0002546   186.96777   3845.91504
  3893.0     0.0002569   186.90349   3893.50195
  3835.0     0.0002608   186.83908   3771.48560
  3629.0     0.0002756   186.77461   3560.44556
  3416.0     0.0002927   186.71016   3350.52856
  3308.0     0.0003023   186.64558   3207.70117
  3210.0     0.0003115   186.58102   3171.25220
  3337.0     0.0002997   186.51633   3262.39063
  3539.0     0.0002826   186.45160   3491.46289
  3821.0     0.0002617   186.38687   3860.15869
  4320.0     0.0002315   186.32204   4358.44385
  4862.0     0.0002057   186.25720   4953.79199
  5558.0     0.0001799   186.19226   5578.25342
  6033.0     0.0001658   186.12726   6115.83984
  6517.0     0.0001534   186.06227   6428.44727
  6613.0     0.0001512   185.99718   6426.23486
  6442.0     0.0001552   185.93208   6134.81299
  5824.0     0.0001717   185.86687   5676.28223
  5254.0     0.0001903   185.80168   5189.05908
  4783.0     0.0002091   185.73637   4767.93604
  4407.0     0.0002269   185.67102   4454.13477
  4218.0     0.0002371   185.60568   4244.43750
  4085.0     0.0002448   185.54024   4098.12207
  4016.0     0.0002490   185.47479   3949.64502
  3814.0     0.0002622   185.40924   3736.45166
  3569.0     0.0002802   185.34364   3436.20605
  3121.0     0.0003204   185.27805   3076.48926
  2735.0     0.000366    185.21234   2704.98462
  2411.0     0.000415    185.14667   2360.73364
  2037.0     0.000491    185.08093   2063.47339
  1773.0     0.000564    185.01509   1819.07166
  1619.0     0.000618    184.94920   1626.40161
  1472.0     0.000679    184.88327   1480.69202
  1369.0     0.000730    184.81734   1376.83862
  1314.0     0.000761    184.75139   1310.06201
  1213.0     0.000824    184.68530   1277.19885
  1310.0     0.000763    184.61919   1277.37256
  1313.0     0.000762    184.55301   1312.45288
  1384.0     0.000723    184.48686   1387.37903
  1508.0     0.000663    184.42067   1510.24841
  1694.0     0.000590    184.35437   1691.88550
  1898.0     0.000527    184.28804   1944.19714
  2215.0     0.000451    184.22169   2278.98193
  2758.0     0.000363    184.15527   2703.17896
  3307.0     0.0003024   184.08885   3213.94897
  3803.0     0.0002630   184.02232   3786.84937
  4535.0     0.0002205   183.95584   4357.14795
  4988.0     0.0002005   183.88924   4810.50244
  5169.0     0.0001935   183.82257   5008.19043
  5031.0     0.0001988   183.75595   4872.46826
  4709.0     0.0002124   183.68921   4449.38770
  3959.0     0.0002526   183.62250   3870.53833
  3314.0     0.0003018   183.55568   3261.58765
  2579.0     0.000388    183.48883   2700.55078
  2086.0     0.000479    183.42200   2220.21875
  1766.0     0.000566    183.35506   1827.36914
  1467.0     0.000682    183.28813   1516.48047
  1219.0     0.000820    183.22112   1275.48413
  1027.0     0.000974    183.15413   1091.27209
  948.0      0.001055    183.08702   950.81885
  797.0      0.001255    183.01988   842.97870
  701.0      0.001427    182.95276   759.05176
  683.0      0.001464    182.88554   692.32623
  605.0      0.001653    182.81836   638.17139
  569.0      0.001757    182.75105   593.27838
  530.0      0.001887    182.68373   555.38782
  506.0      0.001976    182.61644   522.99609
  477.0      0.002096    182.54903   494.96335
  439.0      0.002278    182.48164   470.51755
  421.0      0.002375    182.41417   449.02908
  419.0      0.002387    182.34671   430.00989
  392.0      0.002551    182.27916   413.10211
  356.0      0.002809    182.21158   397.97635
  363.0      0.002755    182.14401   384.39783
  348.0      0.002874    182.07642   372.14749
  362.0      0.002762    182.00873   361.04443
  339.0      0.002950    181.94099   350.95560
  307.0      0.003257    181.87323   341.74503
  296.0      0.003378    181.80551   333.31897
  327.0      0.003058    181.73773   325.58197
  320.0      0.003125    181.66988   318.45303
  310.0      0.003226    181.60197   311.87448
  311.0      0.003215    181.53404   305.78113
  279.0      0.00358     181.46614   300.13043
  292.0      0.003425    181.39821   294.87506
  268.0      0.00373     181.33018   289.97397
  267.0      0.00375     181.26218   285.39966
  273.0      0.00366     181.19409   281.11688
  200.0      0.00500     181.12596   277.10464
  220.0      0.00455     181.05788   273.33707
  210.0      0.00476     180.98969   269.79126
  211.0      0.00474     180.92154   266.45300
  215.0      0.00465     180.85329   263.30164
  224.0      0.00446     180.78502   260.32605
  201.0      0.00498     180.71677   257.51099
  204.0      0.00490     180.64844   254.84262
  211.0      0.00474     180.58014   252.31332
  214.0      0.00467     180.51173   249.90996
  220.0      0.00455     180.44339   247.62654
  205.0      0.00488     180.37492   245.45320
  209.0      0.00478     180.30644   243.38135
  211.0      0.00474     180.23801   241.40665
  293.0      0.003413    180.16948   239.52034
  213.0      0.00469     180.10098   237.71901
  207.0      0.00483     180.03239   235.99612
  218.0      0.00459     179.96378   234.34593
  218.0      0.00459     179.89520   232.76595
  231.0      0.00433     179.82654   231.25008
  213.0      0.00469     179.75790   229.79639
  212.0      0.00472     179.68919   228.40024
  228.0      0.00439     179.62044   227.05775
  228.0      0.00439     179.55174   225.76744
  230.0      0.00435     179.48294   224.52489
  229.0      0.00437     179.41420   223.32904
  225.0      0.00444     179.34541   222.17661
  227.0      0.00441     179.27655   221.06462
  226.0      0.00442     179.20767   219.99232
  239.0      0.00418     179.13875   218.95647
  242.0      0.00413     179.06989   217.95648
  246.0      0.00407     179.00099   216.98988
  233.0      0.00429     178.93201   216.05449
  225.0      0.00444     178.86301   215.14992
  227.0      0.00441     178.79398   214.27362
  211.0      0.00474     178.72501   213.42540
  233.0      0.00429     178.65599   212.60338
  225.0      0.00444     178.58691   211.80583
  225.0      0.00444     178.51787   211.03267
  233.0      0.00429     178.44875   210.28185
  240.0      0.00417     178.37959   209.55324
  225.0      0.00444     178.31049   208.84555
  245.0      0.00408     178.24130   208.15738
  245.0      0.00408     178.17216   207.48875
  251.0      0.00398     178.10294   206.83803
  223.0      0.00448     178.03369   206.20523
  221.0      0.00452     177.96449   205.58931
  229.0      0.00437     177.89522   204.98917
  223.0      0.00448     177.82597   204.40491
  223.0      0.00448     177.75667   203.83517
  221.0      0.00452     177.68733   203.28003
  229.0      0.00437     177.61804   202.73872
  222.0      0.00450     177.54868   202.21030
  228.0      0.00439     177.47935   201.69493
  215.0      0.00465     177.40996   201.19148
  205.0      0.00488     177.34061   200.70016
  228.0      0.00439     177.27118   200.22014
  226.0      0.00442     177.20172   199.75078
  229.0      0.00437     177.13234   199.29230
  227.0      0.00441     177.06285   198.84370
  221.0      0.00452     176.99344   198.40521
  226.0      0.00442     176.92393   197.97612
  222.0      0.00450     176.85442   197.55594
  219.0      0.00457     176.78494   197.14488
  226.0      0.00442     176.71541   194.06268
  230.0      0.00435     176.64592   193.70332
  236.0      0.00424     176.57640   193.35126
  239.0      0.00418     176.50682   193.00598
  240.0      0.00417     176.43723   192.66768
  227.0      0.00441     176.36761   192.33578
  209.0      0.00478     176.29807   192.01050
  216.0      0.00463     176.22852   191.69136
  213.0      0.00469     176.15886   191.37793
  193.0      0.00518     176.08922   191.07045
  207.0      0.00483     176.01955   190.76839
  216.0      0.00463     175.94995   190.47197
  191.0      0.00524     175.88034   190.18074
  191.0      0.00524     175.81064   189.89441
  186.0      0.00538     175.74095   184.29568
  191.0      0.00524     175.67131   184.08847
  192.0      0.00521     175.60158   183.88455
  193.0      0.00518     175.53192   183.68390
  198.0      0.00505     175.46219   183.48616
  174.0      0.00575     175.39252   183.29153
  186.0      0.00538     175.32277   183.09964
  194.0      0.00515     175.25301   182.91063
  181.0      0.00552     175.18330   182.72440
  210.0      0.00476     175.11354   182.54065
  204.0      0.00490     175.04384   180.32733
  198.0      0.00505     174.97404   180.17502
  181.0      0.00552     174.90427   180.02466
  184.0      0.00543     174.83453   179.87617
  166.0      0.00602     174.76474   179.72937
  183.0      0.00546     174.69499   179.58441
  189.0      0.00529     174.62518   179.44099
  193.0      0.00518     174.55544   179.29935
  159.0      0.00629     174.48563   179.15918
  167.0      0.00599     174.41580   179.02054
  164.0      0.00610     174.34604   178.88345
  161.0      0.00621     174.27621   178.74773
  201.0      0.00498     174.20645   178.61351
  188.0      0.00532     174.13663   178.48059
  177.0      0.00565     174.06679   178.34897
  141.0      0.00709     173.99701   178.21872
  167.0      0.00599     173.92717   178.08965
  165.0      0.00606     173.85739   177.96187
  208.0      0.00481     173.78755   177.83524
  198.0      0.00505     173.71779   177.70979
  220.0      0.00455     173.64793   177.58543
  186.0      0.00538     173.57809   177.46213
  183.0      0.00546     173.50832   177.34000
  194.0      0.00515     173.43854   177.78087
  214.0      0.00467     173.36870   173.87514
  193.0      0.00518     173.29884   173.81297
  199.0      0.00503     173.22900   173.75098
  212.0      0.00472     173.15924   173.68919
  229.0      0.00437     173.08946   173.62759
  243.0      0.00412     173.01962   173.56607
  229.0      0.00437     172.94980   173.50473
  229.0      0.00437     172.87996   173.44357
  228.0      0.00439     172.81020   173.38266
  246.0      0.00407     172.74043   173.32195
  226.0      0.00442     172.67061   173.26135
  226.0      0.00442     172.60086   173.20103
  225.0      0.00444     172.53104   173.14084
  222.0      0.00450     172.46123   173.08087
  228.0      0.00439     172.39149   173.02118
  208.0      0.00481     172.32169   172.96165
  225.0      0.00444     172.25195   172.90242
  224.0      0.00446     172.18217   172.84337
  230.0      0.00435     172.11238   172.78456
  235.0      0.00426     172.04266   172.72607
  217.0      0.00461     171.97289   172.66777
  216.0      0.00463     171.90320   172.91385
  216.0      0.00463     171.83344   172.85854
  237.0      0.00422     171.76373   174.48363
  215.0      0.00465     171.69398   174.45119
  224.0      0.00446     171.62425   174.41957
  250.0      0.00400     171.55460   174.38876
  207.0      0.00483     171.48486   174.35880
  219.0      0.00457     171.41522   174.32968
  205.0      0.00488     171.34550   174.30139
  219.0      0.00457     171.27582   174.27403
  238.0      0.00420     171.20619   174.24759
  215.0      0.00465     171.13651   174.22211
  219.0      0.00457     171.06691   174.19766
  255.0      0.00392     170.99725   174.17413
  213.0      0.00469     170.92760   174.15169
  219.0      0.00457     170.85803   174.13034
  218.0      0.00459     170.78841   174.11009
  206.0      0.00485     170.71886   174.09099
  201.0      0.00498     170.64932   174.07310
  218.0      0.00459     170.57973   174.05638
  230.0      0.00435     170.51015   174.04089
  245.0      0.00408     170.44058   174.02672
  214.0      0.00467     170.37109   174.01393
  213.0      0.00469     170.30161   174.00250
  293.0      0.003413    170.23209   173.99251
  201.0      0.00498     170.16257   173.98390
  216.0      0.00463     170.09308   173.97691
  214.0      0.00467     170.02365   173.97151
  211.0      0.00474     169.95424   173.96771
  235.0      0.00426     169.88478   173.96559
  237.0      0.00422     169.81540   173.96530
  239.0      0.00418     169.74597   173.96674
  211.0      0.00474     169.67656   173.97000
  219.0      0.00457     169.60722   173.97527
  206.0      0.00485     169.53784   173.98257
  228.0      0.00439     169.46854   173.99196
  201.0      0.00498     169.39920   174.00346
  224.0      0.00446     169.32986   174.01720
  218.0      0.00459     169.26062   174.03331
  229.0      0.00437     169.19131   174.05185
  198.0      0.00505     169.12210   174.07288
  197.0      0.00508     169.05284   174.09653
  201.0      0.00498     168.98360   174.12283
  200.0      0.00500     168.91444   174.15204
  195.0      0.00513     168.84523   174.18416
  198.0      0.00505     168.77611   174.21933
  179.0      0.00559     168.70694   174.25769
  182.0      0.00549     168.63786   174.29938
  178.0      0.00562     168.56873   174.34445
  181.0      0.00552     168.49962   174.39320
  186.0      0.00538     168.43060   174.44569
  194.0      0.00515     168.36153   174.50212
  181.0      0.00552     168.29256   174.56265
  170.0      0.00588     168.22353   174.62737
  173.0      0.00578     168.15451   174.69666
  178.0      0.00562     168.08560   174.77065
  173.0      0.00578     168.01665   174.84953
  180.0      0.00556     167.94777   174.93352
  212.0      0.00472     167.87892   175.02289
  185.0      0.00541     167.81003   175.11797
  171.0      0.00585     167.74115   175.21881
  183.0      0.00546     167.67230   175.32603
  179.0      0.00559     167.60356   175.43973
  196.0      0.00510     167.53482   175.56029
  183.0      0.00546     167.46605   175.68814
  176.0      0.00568     167.39729   175.82346
  185.0      0.00541     167.32857   175.96693
  203.0      0.00493     167.25993   176.11882
  181.0      0.00552     167.19133   176.27960
  170.0      0.00588     167.12268   176.44994
  163.0      0.00613     167.05406   176.63008
  175.0      0.00571     166.98553   176.82098
  176.0      0.00568     166.91696   177.02287
  164.0      0.00610     166.84848   177.23666
  171.0      0.00585     166.77997   177.46313
  159.0      0.00629     166.71155   177.70288
  154.0      0.00649     166.64308   177.95697
  150.0      0.00667     166.57465   178.22601
  159.0      0.00629     166.50630   178.51123
  170.0      0.00588     166.43793   178.81386
  178.0      0.00562     166.36964   179.13477
  175.0      0.00571     166.30133   179.47549
  146.0      0.00685     166.23303   179.83711
  166.0      0.00602     166.16484   180.22142
  159.0      0.00629     166.09660   180.63031
  172.0      0.00581     166.02846   181.06519
  168.0      0.00595     165.96030   181.52855
  183.0      0.00546     165.89223   182.02216
  182.0      0.00549     165.82411   182.54866
  155.0      0.00645     165.75603   183.11131
  177.0      0.00565     165.68805   183.71246
  181.0      0.00552     165.62003   184.35626
  167.0      0.00599     165.55211   185.04573
  170.0      0.00588     165.48416   185.78548
  176.0      0.00568     165.41623   186.58090
  192.0      0.00521     165.34842   187.43643
  169.0      0.00592     165.28055   188.35919
  185.0      0.00541     165.21280   189.35507
  177.0      0.00565     165.14502   190.43245
  179.0      0.00559     165.07732   191.60129
  165.0      0.00606     165.00960   192.87035
  189.0      0.00529     164.94191   194.25331
  188.0      0.00532     164.87433   195.76236
  174.0      0.00575     164.80676   197.41446
  175.0      0.00571     164.73918   199.22968
  180.0      0.00556     164.67165   201.22801
  175.0      0.00571     164.60414   203.43839
  200.0      0.00500     164.53673   205.88945
  197.0      0.00508     164.46935   208.62016
  196.0      0.00510     164.40193   211.67810
  197.0      0.00508     164.33456   215.11546
  203.0      0.00493     164.26724   219.00623
  212.0      0.00472     164.20001   223.43419
  223.0      0.00448     164.13283   228.51727
  217.0      0.00461     164.06561   234.41542
  233.0      0.00429     163.99849   241.33839
  239.0      0.00418     163.93135   249.60329
  232.0      0.00431     163.86424   259.64148
  270.0      0.00370     163.79724   272.08347
  285.0      0.00351     163.73022   287.80338
  348.0      0.002874    163.66330   307.92401
  341.0      0.002933    163.59634   333.89618
  387.0      0.002584    163.52943   367.34174
  424.0      0.002358    163.46263   410.01538
  478.0      0.002092    163.39580   463.52234
  520.0      0.001923    163.32909   528.73547
  636.0      0.001572    163.26234   605.18774
  711.0      0.001406    163.19569   689.19879
  796.0      0.001256    163.12903   771.94373
  929.0      0.001076    163.06241   838.09180
  844.0      0.001185    162.99590   869.75562
  886.0      0.001129    162.92935   857.44202
  813.0      0.001230    162.86292   807.64716
  751.0      0.001332    162.79646   737.59637
  656.0      0.001524    162.73006   663.96637
  607.0      0.001647    162.66374   597.37805
  569.0      0.001757    162.59743   542.57416
  524.0      0.001908    162.53120   501.01581
  504.0      0.001984    162.46497   472.40970
  427.0      0.002342    162.39877   455.95990
  471.0      0.002123    162.33269   450.65610
  463.0      0.002160    162.26659   456.11389
  489.0      0.002045    162.20058   472.60721
  526.0      0.001901    162.13464   501.40024
  564.0      0.001773    162.06866   544.92877
  611.0      0.001637    162.00275   606.70959
  693.0      0.001443    161.93686   691.38763
  802.0      0.001247    161.87109   803.99280
  935.0      0.001070    161.80537   949.49286
  1114.0     0.000898    161.73964   1131.41113
  1429.0     0.000700    161.67395   1349.03931
  1585.0     0.000631    161.60829   1593.89099
  1843.0     0.000543    161.54277   1841.78735
  2044.0     0.000489    161.47726   2048.27173
  2160.0     0.000463    161.41176   2156.16138
  2099.0     0.000476    161.34637   2126.67773
  1897.0     0.000527    161.28098   1970.14673
  1607.0     0.000622    161.21562   1737.30542
  1396.0     0.000716    161.15036   1482.79175
  1163.0     0.000860    161.08511   1242.71680
  1045.0     0.000957    161.01996   1034.32410
  833.0      0.001200    160.95480   862.07349
  708.0      0.001412    160.88969   724.61188
  652.0      0.001534    160.82469   617.42737
  551.0      0.001815    160.75967   535.08392
  470.0      0.002128    160.69478   472.31894
  428.0      0.002336    160.62987   424.29819
  389.0      0.002571    160.56502   387.20001
  362.0      0.002762    160.50027   358.02423
  360.0      0.002778    160.43552   334.59842
  320.0      0.003125    160.37088   315.43173
  300.0      0.003333    160.30623   299.44879
  289.0      0.003460    160.24168   285.94104
  296.0      0.003378    160.17714   274.38431
  297.0      0.003367    160.11266   264.39996
  252.0      0.00397     160.04826   255.72018
  248.0      0.00403     159.98389   248.11766
  252.0      0.00397     159.91960   241.43045
  247.0      0.00405     159.85533   235.51564
  247.0      0.00405     159.79111   230.25783
  261.0      0.00383     159.72699   225.57082
  252.0      0.00397     159.66287   221.37193
  257.0      0.00389     159.59888   217.60213
  290.0      0.003448    159.53493   214.20488
  260.0      0.00385     159.47098   211.13283
  267.0      0.00375     159.40707   208.35115
  295.0      0.003390    159.34323   205.82356
  204.0      0.00490     159.27951   203.52496
  211.0      0.00474     159.21584   201.42955
  216.0      0.00463     159.15216   199.51530
  219.0      0.00457     159.08855   197.76657
  240.0      0.00417     159.02499   196.16554
  229.0      0.00437     158.96155   194.70062
  221.0      0.00452     158.89816   193.35892
  216.0      0.00463     158.83478   192.13069
  219.0      0.00457     158.77144   191.00584
  214.0      0.00467     158.70824   189.97656
  215.0      0.00465     158.64502   189.03703
  216.0      0.00463     158.58192   188.18091
  227.0      0.00441     158.51883   187.40244
  219.0      0.00457     158.45584   186.69823
  215.0      0.00465     158.39287   186.06358
  224.0      0.00446     158.32996   185.49608
  220.0      0.00455     158.26715   184.99277
  223.0      0.00448     158.20435   184.55119
  225.0      0.00444     158.14168   184.17032
  236.0      0.00424     158.07899   183.84843
  203.0      0.00493     158.01637   183.58524
  200.0      0.00500     157.95387   183.38036
  257.0      0.00389     157.89137   183.23381
  262.0      0.00382     157.82899   183.14656
  247.0      0.00405     157.76663   183.11958
  249.0      0.00402     157.70438   183.15462
  223.0      0.00448     157.64212   198.54761
  220.0      0.00455     157.57994   198.91634
  224.0      0.00446     157.51787   199.35959
  231.0      0.00433     157.45581   199.88223
  223.0      0.00448     157.39388   205.05901
  220.0      0.00455     157.33192   205.79250
  210.0      0.00476     157.27005   206.62492
  211.0      0.00474     157.20830   207.56389
  186.0      0.00538     157.14656   208.62070
  200.0      0.00500     157.08493   209.80595
  198.0      0.00505     157.02332   211.13431
  213.0      0.00469     156.96182   212.62340
  192.0      0.00521     156.90033   214.29079
  197.0      0.00508     156.83891   216.16191
  200.0      0.00500     156.77760   218.26204
  211.0      0.00474     156.71637   220.62532
  182.0      0.00549     156.65514   223.29320
  203.0      0.00493     156.59398   227.07622
  232.0      0.00431     156.53288   230.51247
  226.0      0.00442     156.47191   234.43069
  231.0      0.00433     156.41100   238.92586
  226.0      0.00442     156.35010   244.12167
  233.0      0.00429     156.28928   250.17149
  204.0      0.00490     156.22852   257.30029
  234.0      0.00427     156.16788   265.80029
  277.0      0.00361     156.10730   276.09521
  268.0      0.00373     156.04674   288.77606
  269.0      0.00372     155.98630   304.62070
  281.0      0.00356     155.92587   324.69479
  351.0      0.002849    155.86552   350.29318
  362.0      0.002762    155.80530   383.00223
  397.0      0.002519    155.74507   424.60727
  482.0      0.002075    155.68498   476.84021
  575.0      0.001739    155.62489   541.28864
  657.0      0.001522    155.56488   618.61707
  781.0      0.001280    155.50500   707.84961
  850.0      0.001176    155.44513   804.57855
  949.0      0.001054    155.38539   898.50549
  1051.0     0.000951    155.32565   972.89404
  1074.0     0.000931    155.26605   1008.39758
  1079.0     0.000927    155.20647   993.84808
  969.0      0.001032    155.14694   934.14996
  920.0      0.001087    155.08755   846.75018
  806.0      0.001241    155.02818   750.32684
  697.0      0.001435    154.96893   658.01147
  623.0      0.001605    154.90970   576.30273
  495.0      0.002020    154.85054   507.34866
  443.0      0.002257    154.79150   451.06143
  382.0      0.002618    154.73248   406.08829
  371.0      0.002695    154.67360   370.76523
  338.0      0.002959    154.61473   343.27017
  310.0      0.003226    154.55592   321.92911
  292.0      0.003425    154.49727   305.33844
  268.0      0.00373     154.43861   292.32007
  263.0      0.00380     154.38010   281.99777
  228.0      0.00439     154.32164   273.69977
  210.0      0.00476     154.26321   266.94196
  238.0      0.00420     154.20486   261.38824
  241.0      0.00415     154.14658   256.78455
  208.0      0.00481     154.08842   252.95653
  204.0      0.00490     154.03035   249.76727
  211.0      0.00474     153.97229   247.11325
  201.0      0.00498     153.91432   244.91792
  224.0      0.00446     153.85641   243.11519
  201.0      0.00498     153.79863   241.65591
  202.0      0.00495     153.74094   240.52393
  203.0      0.00493     153.68326   239.63106
  210.0      0.00476     153.62572   238.97639
  220.0      0.00455     153.56819   238.53561
  186.0      0.00538     153.51074   237.72612
  205.0      0.00488     153.45341   237.66595
  186.0      0.00538     153.39612   237.77058
  201.0      0.00498     153.33897   238.02888
  186.0      0.00538     153.28183   238.43198
  206.0      0.00485     153.22476   238.97192
  189.0      0.00529     153.16783   239.64308
  223.0      0.00448     153.11093   240.44127
  203.0      0.00493     153.05415   241.36203
  199.0      0.00503     152.99741   242.40393
  179.0      0.00559     152.94073   243.56406
  188.0      0.00532     152.88420   244.84244
  210.0      0.00476     152.82770   246.23988
  192.0      0.00521     152.77132   247.75546
  216.0      0.00463     152.71495   249.39243
  215.0      0.00465     152.65874   251.15099
  193.0      0.00518     152.60254   253.03482
  204.0      0.00490     152.54643   255.04869
  235.0      0.00426     152.49045   257.19431
  215.0      0.00465     152.43449   259.47894
  193.0      0.00518     152.37868   261.90540
  237.0      0.00422     152.32288   264.48114
  227.0      0.00441     152.26717   267.21494
  245.0      0.00408     152.21161   270.11115
  224.0      0.00446     152.15605   273.18195
  249.0      0.00402     152.10063   276.43320
  253.0      0.00395     152.04530   279.87717
  250.0      0.00400     151.98999   283.52783
  263.0      0.00380     151.93477   287.39352
  243.0      0.00412     151.87964   291.49304
  265.0      0.00377     151.82463   295.83704
  253.0      0.00395     151.76971   300.44489
  239.0      0.00418     151.71481   305.33865
  264.0      0.00379     151.66000   310.53296
  252.0      0.00397     151.60529   316.05719
  263.0      0.00380     151.55070   321.93005
  263.0      0.00380     151.49620   328.18262
  293.0      0.003413    151.44173   334.85031
  299.0      0.003344    151.38733   341.95932
  302.0      0.003311    151.33307   349.55682
  330.0      0.003030    151.27885   357.67618
  306.0      0.003268    151.22476   366.36960
  332.0      0.003012    151.17072   375.69626
  317.0      0.003155    151.11679   385.70450
  330.0      0.003030    151.06291   396.47400
  351.0      0.002849    151.00911   408.06717
  371.0      0.002695    150.95544   420.57617
  407.0      0.002457    150.90182   434.10651
  385.0      0.002597    150.84834   448.75198
  431.0      0.002320    150.79488   464.65625
  431.0      0.002320    150.74152   481.94397
  395.0      0.002532    150.68828   500.78958
  430.0      0.002326    150.63507   521.39655
  496.0      0.002016    150.58203   543.96008
  514.0      0.001946    150.52899   568.76379
  521.0      0.001919    150.47610   596.07605
  571.0      0.001751    150.42326   626.26093
  583.0      0.001715    150.37050   659.75220
  640.0      0.001563    150.31787   696.99652
  680.0      0.001471    150.26529   738.62079
  683.0      0.001464    150.21284   785.26965
  774.0      0.001292    150.16043   837.80518
  876.0      0.001142    150.10811   897.28577
  925.0      0.001081    150.05592   964.89227
  982.0      0.001018    150.00377   1042.27197
  1044.0     0.000958    149.95177   1131.31848
  1179.0     0.000848    149.89980   1234.66577
  1235.0     0.000810    149.84796   1355.87061
  1489.0     0.000672    149.79617   1499.58801
  1686.0     0.000593    149.74446   1672.78235
  1883.0     0.000531    149.69290   1884.91492
  2123.0     0.000471    149.64142   2149.78418
  2448.0     0.000408    149.59000   2486.61450
  2913.0     0.0003433   149.53865   2920.36963
  3427.0     0.0002918   149.48740   3483.80933
  3983.0     0.0002511   149.43628   4214.77539
  5072.0     0.0001972   149.38527   5155.15137
  6127.0     0.0001632   149.33427   6346.76855
  7546.0     0.0001325   149.28339   7819.23438
  9379.0     0.0001066   149.23259   9579.88184
  11292.0    0.0000886   149.18193   11577.13574
  13634.0    0.0000733   149.13136   13659.01563
  15643.0    0.0000639   149.08083   15519.39355
  17147.0    0.0000583   149.03044   16717.25586
  17503.0    0.0000571   148.98010   16873.46289
  16441.0    0.0000608   148.92986   15932.41992
  14953.0    0.0000669   148.87973   14209.10547
  12826.0    0.0000780   148.82967   12151.12988
  10464.0    0.0000956   148.77974   10112.15918
  8477.0     0.0001180   148.72986   8280.94824
  6715.0     0.0001489   148.68007   6731.76904
  5610.0     0.0001783   148.63042   5469.16748
  4524.0     0.0002210   148.58081   4466.54590
  3689.0     0.0002711   148.53136   3685.93164
  3151.0     0.0003174   148.48193   3084.10962
  2718.0     0.000368    148.43265   2622.24780
  2339.0     0.000428    148.38342   2266.06982
  1985.0     0.000504    148.33429   1988.38464
  1809.0     0.000553    148.28529   1769.11267
  1597.0     0.000626    148.23634   1593.24512
  1410.0     0.000709    148.18753   1450.71631
  1267.0     0.000789    148.13876   1334.37439
  1193.0     0.000838    148.09010   1239.37329
  1168.0     0.000856    148.04158   1162.50342
  1083.0     0.000923    147.99310   1101.23584
  980.0      0.001020    147.94476   1053.62451
  1028.0     0.000973    147.89648   1017.51971
  993.0      0.001007    147.84828   990.08154
  921.0      0.001086    147.80023   967.14142
  891.0      0.001122    147.75223   943.02509
  888.0      0.001126    147.70438   912.22125
  832.0      0.001202    147.65660   872.13812
  818.0      0.001222    147.60889   824.57874
  754.0      0.001326    147.56128   774.09607
  757.0      0.001321    147.51375   724.91620
  727.0      0.001376    147.46637   679.75208
  677.0      0.001477    147.41908   639.68689
  663.0      0.001508    147.37186   604.85345
  683.0      0.001464    147.32472   574.95978
  604.0      0.001656    147.27768   549.42493
  560.0      0.001786    147.23077   527.67322
  583.0      0.001715    147.18398   509.09760
  520.0      0.001923    147.13724   493.15808
  453.0      0.002208    147.09062   479.42221
  443.0      0.002257    147.04408   467.50534
  439.0      0.002278    146.99762   457.13293
  350.0      0.002857    146.95131   448.07504
  357.0      0.002801    146.90504   440.15829
  302.0      0.003311    146.85893   433.26437
  324.0      0.003086    146.81287   427.28696
  339.0      0.002950    146.76691   422.15860
  318.0      0.003145    146.72108   417.81824
  327.0      0.003058    146.67532   414.22095
  324.0      0.003086    146.62968   411.34085
  341.0      0.002933    146.58412   409.15619
  315.0      0.003175    146.53865   407.66425
  315.0      0.003175    146.49332   406.87186
  300.0      0.003333    146.44804   406.80289
  312.0      0.003205    146.40292   407.49774
  324.0      0.003086    146.35785   409.01364
  319.0      0.003135    146.31291   411.41888
  314.0      0.003185    146.26805   414.79263
  314.0      0.003185    146.22327   419.31119
  332.0      0.003012    146.17863   424.83264
  397.0      0.002519    146.13406   431.46155
  367.0      0.002725    146.08963   439.07571
  370.0      0.002703    146.04526   447.35815
  395.0      0.002532    146.00099   455.72760
  385.0      0.002597    145.95686   463.45654
  370.0      0.002703    145.91280   470.12134
  500.0      0.002000    145.86885   475.93604
  410.0      0.002439    145.82503   481.65479
  557.0      0.001795    145.78127   488.10312
  576.0      0.001736    145.73759   495.87326
  584.0      0.001712    145.69403   505.33414
  543.0      0.001842    145.65062   516.68298
  576.0      0.001736    145.60728   530.06677
  572.0      0.001748    145.56403   545.62085
  603.0      0.001658    145.52087   563.46356
  605.0      0.001653    145.47781   583.78442
  637.0      0.001570    145.43491   606.76685
  655.0      0.001527    145.39209   632.67700
  695.0      0.001439    145.34933   661.83679
  752.0      0.001330    145.30669   694.56653
  736.0      0.001359    145.26419   731.33923
  751.0      0.001332    145.22174   772.67773
  847.0      0.001181    145.17944   819.37927
  892.0      0.001121    145.13721   872.50482
  979.0      0.001021    145.09512   933.28369
  1014.0     0.000986    145.05309   1003.40094
  1129.0     0.000886    145.01115   1084.82324
  1183.0     0.000845    144.96938   1180.29590
  1385.0     0.000722    144.92766   1293.56750
  1485.0     0.000673    144.88608   1429.56628
  1654.0     0.000605    144.84456   1595.46265
  1829.0     0.000547    144.80316   1800.61072
  2119.0     0.000472    144.76189   2057.82373
  2430.0     0.000412    144.72069   2383.67285
  2845.0     0.000351    144.67963   2797.82202
  3309.0     0.0003022   144.63864   3324.03052
  3819.0     0.0002618   144.59778   3986.64209
  4650.0     0.0002151   144.55701   4809.95459
  5554.0     0.0001801   144.51633   5812.78711
  6556.0     0.0001525   144.47578   6997.06348
  7799.0     0.0001282   144.43532   8335.44141
  9405.0     0.0001063   144.39499   9738.38477
  10776.0    0.0000928   144.35472   11030.99805
  11742.0    0.0000852   144.31458   11956.58008
  12236.0    0.0000817   144.27457   12266.74023
  11942.0    0.0000837   144.23462   11875.07129
  11317.0    0.0000884   144.19482   10921.45703
  10145.0    0.0000986   144.15508   9672.90039
  8762.0     0.0001141   144.11548   8376.56738
  7733.0     0.0001293   144.07596   7193.07520
  6618.0     0.0001511   144.03654   6197.06592
  5846.0     0.0001711   143.99727   5412.38330
  5015.0     0.0001994   143.95810   4831.03027
  4620.0     0.0002165   143.91901   4427.45117
  4209.0     0.0002376   143.88000   4162.11670
  3941.0     0.0002537   143.84113   3979.85010
  3796.0     0.0002634   143.80237   3815.68506
  3511.0     0.0002848   143.76373   3611.22559
  3224.0     0.0003102   143.72517   3339.38965
  2972.0     0.0003365   143.68671   3013.24146
  2628.0     0.000381    143.64835   2666.90186
  2315.0     0.000432    143.61014   2333.22046
  2023.0     0.000494    143.57204   2031.54028
  1768.0     0.000566    143.53400   1769.42603
  1585.0     0.000631    143.49611   1547.61194
  1418.0     0.000705    143.45828   1362.60486
  1253.0     0.000798    143.42058   1209.91101
  1099.0     0.000910    143.38301   1084.55481
  1010.0     0.000990    143.34550   981.08350
  896.0      0.001116    143.30815   895.49396
  827.0      0.001209    143.27087   823.97443
  827.0      0.001209    143.23369   763.61395
  788.0      0.001269    143.19666   712.02100
  686.0      0.001458    143.15970   667.38000
  720.0      0.001389    143.12288   628.39374
  694.0      0.001441    143.08614   593.99512
  541.0      0.001848    143.04953   563.45129
  537.0      0.001862    143.01300   536.14148
  502.0      0.001992    142.97659   510.95547
  493.0      0.002028    142.94031   488.79532
  461.0      0.002169    142.90410   468.69363
  456.0      0.002193    142.86804   450.41577
  455.0      0.002198    142.83206   433.73093
  447.0      0.002237    142.79617   418.44504
  433.0      0.002309    142.76045   404.41855
  425.0      0.002353    142.72478   391.49805
  410.0      0.002439    142.68927   379.58173
  401.0      0.002494    142.65382   368.55914
  354.0      0.002825    142.61848   358.33536
  366.0      0.002732    142.58330   348.84482
  324.0      0.003086    142.54819   340.00723
  330.0      0.003030    142.51321   331.77295
  309.0      0.003236    142.47835   324.08289
  305.0      0.003279    142.44356   316.88522
  301.0      0.003322    142.40887   310.14661
  267.0      0.00375     142.37431   303.82098
  216.0      0.00463     142.33989   297.88223
  227.0      0.00441     142.30557   292.29617
  240.0      0.00417     142.27133   287.03232
  245.0      0.00408     142.23720   282.07248
  220.0      0.00455     142.20317   277.38867
  206.0      0.00485     142.16930   272.96634
  276.0      0.00362     142.13554   268.78442
  220.0      0.00455     142.10184   264.82413
  263.0      0.00380     142.06830   261.07526
  222.0      0.00450     142.03482   257.51959
  248.0      0.00403     142.00146   254.14906
  220.0      0.00455     141.96825   250.95020
  214.0      0.00467     141.93510   247.91083
  232.0      0.00431     141.90211   245.02530
  243.0      0.00412     141.86919   242.28154
  202.0      0.00495     141.83638   239.67508
  222.0      0.00450     141.80373   237.19714
  203.0      0.00493     141.77113   234.83994
  225.0      0.00444     141.73869   232.60051
  200.0      0.00500     141.70633   230.47095
  220.0      0.00455     141.67407   228.44916
  211.0      0.00474     141.64197   226.52980
  229.0      0.00437     141.60994   224.70813
  226.0      0.00442     141.57803   222.98334
  235.0      0.00426     141.54623   221.35086
  253.0      0.00395     141.51457   219.81070
  247.0      0.00405     141.48297   218.36040
  214.0      0.00467     141.45151   216.99844
  246.0      0.00407     141.42017   215.72647
  223.0      0.00448     141.38892   214.54355
  219.0      0.00457     141.35780   213.49698
  222.0      0.00450     141.32677   212.50027
  247.0      0.00405     141.29585   211.60080
  242.0      0.00413     141.26508   210.80475
  232.0      0.00431     141.23439   210.11836
  222.0      0.00450     141.20383   209.55196
  238.0      0.00420     141.17339   209.11806
  206.0      0.00485     141.14302   208.83400
  204.0      0.00490     141.11278   208.72458
  197.0      0.00508     141.08264   208.82448
  217.0      0.00461     141.05264   209.18344
  227.0      0.00441     141.02277   209.87305
  211.0      0.00474     140.99297   210.99518
  224.0      0.00446     140.96327   212.68713
  218.0      0.00459     140.93370   215.13292
  203.0      0.00493     140.90427   218.55443
  195.0      0.00513     140.87494   223.21198
  207.0      0.00483     140.84570   229.91722
  233.0      0.00429     140.81657   237.83820
  218.0      0.00459     140.78758   247.66014
  225.0      0.00444     140.75870   259.28067
  234.0      0.00427     140.72992   272.13818
  231.0      0.00433     140.70125   284.84744
  265.0      0.00377     140.67271   294.97726
  264.0      0.00379     140.64426   299.69391
  273.0      0.00366     140.61592   297.35175
  282.0      0.00355     140.58772   288.79965
  248.0      0.00403     140.55960   276.67783
  242.0      0.00413     140.53163   263.70758
  218.0      0.00459     140.50374   251.85486
  223.0      0.00448     140.47597   241.53831
  234.0      0.00427     140.44833   233.20161
  207.0      0.00483     140.42078   226.77899
  199.0      0.00503     140.39337   222.08162
  190.0      0.00526     140.36604   218.86221
  205.0      0.00488     140.33887   216.88896
  208.0      0.00481     140.31177   215.95866
  192.0      0.00521     140.28477   215.92035
  214.0      0.00467     140.25793   216.67827
  213.0      0.00469     140.23117   218.19357
  220.0      0.00455     140.20456   220.48013
  206.0      0.00485     140.17802   223.61264
  203.0      0.00493     140.15160   227.73460
  215.0      0.00465     140.12532   233.06464
  227.0      0.00441     140.09914   239.94003
  231.0      0.00433     140.07307   248.81871
  251.0      0.00398     140.04710   260.33469
  274.0      0.00365     140.02127   275.31207
  309.0      0.003236    139.99554   294.72681
  312.0      0.003205    139.96991   319.74207
  329.0      0.003040    139.94443   351.52310
  368.0      0.002717    139.91905   391.55856
  425.0      0.002353    139.89377   439.82855
  446.0      0.002242    139.86859   496.43173
  516.0      0.001938    139.84354   559.31677
  590.0      0.001695    139.81860   622.93610
  644.0      0.001553    139.79381   677.37372
  701.0      0.001427    139.76907   709.69299
  743.0      0.001346    139.74448   709.89807
  690.0      0.001449    139.71999   678.79132
  651.0      0.001536    139.69563   624.34802
  581.0      0.001721    139.67139   560.44391
  530.0      0.001887    139.64725   497.09961
  455.0      0.002198    139.62323   439.96198
  399.0      0.002506    139.59930   391.14413
  316.0      0.003165    139.57550   350.95813
  312.0      0.003205    139.55183   318.68231
  306.0      0.003268    139.52824   293.21719
  284.0      0.00352     139.50479   273.40158
  241.0      0.00415     139.48145   258.07309
  250.0      0.00400     139.45821   246.25623
  239.0      0.00418     139.43510   237.12750
  238.0      0.00420     139.41209   230.05412
  229.0      0.00437     139.38921   224.58081
  231.0      0.00433     139.36642   220.37375
  186.0      0.00538     139.34377   217.21823
  212.0      0.00472     139.32121   214.97426
  205.0      0.00488     139.29877   213.57001
  206.0      0.00485     139.27646   212.99408
  211.0      0.00474     139.25424   213.29199
  218.0      0.00459     139.23216   214.57854
  230.0      0.00435     139.21017   217.05397
  204.0      0.00490     139.18831   221.02646
  214.0      0.00467     139.16656   226.91805
  241.0      0.00415     139.14493   235.28947
  258.0      0.00388     139.12341   246.79286
  267.0      0.00375     139.10199   262.15274
  285.0      0.00351     139.08069   282.06586
  328.0      0.003049    139.05951   306.98413
  373.0      0.002681    139.03844   336.89731
  408.0      0.002451    139.01750   370.63486
  428.0      0.002336    138.99667   405.07745
  460.0      0.002174    138.97594   434.23724
  487.0      0.002053    138.95532   450.43796
  491.0      0.002037    138.93481   447.89996
  484.0      0.002066    138.91444   427.30301
  439.0      0.002278    138.89418   395.14966
  399.0      0.002506    138.87401   359.06512
  352.0      0.002841    138.85396   324.46832
  315.0      0.003175    138.83403   293.98730
  306.0      0.003268    138.81422   268.51248
  284.0      0.00352     138.79454   247.91888
  269.0      0.00372     138.77495   231.64906
  212.0      0.00472     138.75548   219.00511
  191.0      0.00524     138.73611   209.23557
  192.0      0.00521     138.71686   201.68484
  186.0      0.00538     138.69774   195.78908
  193.0      0.00518     138.67871   191.11006
  185.0      0.00541     138.65982   187.32968
  168.0      0.00595     138.64102   184.21132
  182.0      0.00549     138.62234   181.59624
  153.0      0.00654     138.60378   179.36896
  155.0      0.00645     138.58533   177.44827
  168.0      0.00595     138.56700   175.77838
  180.0      0.00556     138.54878   174.31381
  173.0      0.00578     138.53067   173.02295
  176.0      0.00568     138.51268   171.87857
  172.0      0.00581     138.49480   170.85892
  195.0      0.00513     138.47704   169.94803
  171.0      0.00585     138.45938   169.13055
  171.0      0.00585     138.44185   168.39578
  173.0      0.00578     138.42442   167.73329
  159.0      0.00629     138.40710   167.13457
  166.0      0.00602     138.38992   166.59329
  143.0      0.00699     138.37283   166.10292
  139.0      0.00719     138.35587   165.65904
  154.0      0.00649     138.33900   165.25703
  143.0      0.00699     138.32225   164.89305
  152.0      0.00658     138.30563   164.56439
  143.0      0.00699     138.28912   164.26790
  159.0      0.00629     138.27272   164.00160
  171.0      0.00585     138.25645   163.76334
  140.0      0.00714     138.24026   163.55127
  159.0      0.00629     138.22420   163.36417
  163.0      0.00613     138.20825   163.20050
  153.0      0.00654     138.19241   163.05949
  166.0      0.00602     138.17671   162.94009
  178.0      0.00562     138.16109   162.84148
  144.0      0.00694     138.14558   162.76321
  160.0      0.00625     138.13020   162.70474
  144.0      0.00694     138.11494   162.66570
  161.0      0.00621     138.09981   162.64583
  181.0      0.00552     138.08475   162.64497
  161.0      0.00621     138.06982   162.66312
  155.0      0.00645     138.05502   162.70036
  143.0      0.00699     138.04031   162.75664
  147.0      0.00680     138.02574   162.83241
  153.0      0.00654     138.01126   159.71748
  165.0      0.00606     137.99690   159.85234
  179.0      0.00559     137.98265   160.00781
  183.0      0.00546     137.96851   160.18433
  198.0      0.00505     137.95450   160.38272
  169.0      0.00592     137.94058   160.60399
  170.0      0.00588     137.92679   160.84885
  143.0      0.00699     137.91310   161.11870
  164.0      0.00610     137.89952   161.41443
  161.0      0.00621     137.88608   161.73758
  161.0      0.00621     137.87273   164.67000
  169.0      0.00592     137.85950   165.07346
  196.0      0.00510     137.84637   165.51013
  179.0      0.00559     137.83337   165.98167
  194.0      0.00515     137.82048   166.49075
  180.0      0.00556     137.80769   167.04048
  195.0      0.00513     137.79503   167.63321
  192.0      0.00521     137.78247   168.27313
  195.0      0.00513     137.77005   168.96317
  200.0      0.00500     137.75771   169.70802
  226.0      0.00442     137.74548   170.51300
  204.0      0.00490     137.73338   171.38268
  226.0      0.00442     137.72139   172.32407
  239.0      0.00418     137.70950   168.74498
  240.0      0.00417     137.69774   169.88626
  245.0      0.00408     137.68610   171.12294
  252.0      0.00397     137.67455   172.46379
  237.0      0.00422     137.66310   173.92221
  222.0      0.00450     137.65179   175.51010
  226.0      0.00442     137.64059   177.24403
  222.0      0.00450     137.62950   179.14339
  213.0      0.00469     137.61850   181.22711
  225.0      0.00444     137.60762   183.52281
  231.0      0.00433     137.59688   186.05707
  217.0      0.00461     137.58623   188.86601
  237.0      0.00422     137.57568   191.99335
  204.0      0.00490     137.56526   194.71635
  218.0      0.00459     137.55495   198.64511
  273.0      0.00366     137.54475   203.07573
  225.0      0.00444     137.53467   208.10680
  289.0      0.003460    137.52470   213.86690
  398.0      0.002513    137.51483   220.51503
  374.0      0.002674    137.50507   228.28407
  347.0      0.002882    137.49544   237.47186
  378.0      0.002646    137.48590   248.50186
  402.0      0.002488    137.47647   261.94672
  496.0      0.002016    137.46718   278.52734
  480.0      0.002083    137.45798   299.19333
  505.0      0.001980    137.44888   325.03064
  514.0      0.001946    137.43991   357.33673
  512.0      0.001953    137.43105   397.48813
  532.0      0.001880    137.42229   446.72327
  599.0      0.001669    137.41365   506.00656
  655.0      0.001527    137.40512   575.14429
  674.0      0.001484    137.39670   651.94385
  751.0      0.001332    137.38840   731.06116
  816.0      0.001225    137.38020   804.54382
  868.0      0.001152    137.37210   866.51563
  904.0      0.001106    137.36414   918.37225
  916.0      0.001092    137.35626   969.14563
  1009.0     0.000991    137.34850   1028.93970
  1051.0     0.000951    137.34087   1101.73962
  1142.0     0.000876    137.33331   1181.30042
  1234.0     0.000810    137.32590   1249.21741
  1270.0     0.000787    137.31859   1279.51819
  1308.0     0.000765    137.31139   1252.08484
  1166.0     0.000858    137.30429   1167.44641
  1063.0     0.000941    137.29729   1045.71582
  875.0      0.001143    137.29042   912.08557
  815.0      0.001227    137.28366   784.59497
  711.0      0.001406    137.27701   672.31079
  603.0      0.001658    137.27046   578.27740
  522.0      0.001916    137.26402   501.96167
  443.0      0.002257    137.25769   441.51028
  419.0      0.002387    137.25150   394.35379
  389.0      0.002571    137.24538   357.89276
  343.0      0.002915    137.23938   330.66135
  341.0      0.002933    137.23349   308.93399
  284.0      0.00352     137.22771   291.99460
  266.0      0.00376     137.22205   278.62970
  290.0      0.003448    137.21649   267.96167
  257.0      0.00389     137.21104   259.38464
  244.0      0.00410     137.20570   252.45395
  249.0      0.00402     137.20045   246.87361
  239.0      0.00418     137.19534   242.42357
  228.0      0.00439     137.19032   238.94807
  220.0      0.00455     137.18542   236.34163
  257.0      0.00389     137.18063   234.52502
  247.0      0.00405     137.17593   233.45259
  259.0      0.00386     137.17136   233.10158
  237.0      0.00422     137.16689   233.47798
  215.0      0.00465     137.16252   234.61734
  233.0      0.00429     137.15826   236.59317
  241.0      0.00415     137.15411   239.51743
  240.0      0.00417     137.15009   243.55388
  254.0      0.00394     137.14615   248.92105
  265.0      0.00377     137.14232   255.87630
  291.0      0.003436    137.13861   264.73032
  284.0      0.00352     137.13501   275.78799
  290.0      0.003448    137.13150   289.33975
  295.0      0.003390    137.12811   305.57169
  308.0      0.003247    137.12483   324.37711
  325.0      0.003077    137.12166   345.16422
  357.0      0.002801    137.11859   366.42807
  387.0      0.002584    137.11563   385.74411
  391.0      0.002558    137.11278   400.49072
  381.0      0.002625    137.11003   409.51401
  439.0      0.002278    137.10739   414.34122
  442.0      0.002262    137.10486   418.40881
  456.0      0.002193    137.10243   425.44955
  502.0      0.001992    137.10011   438.59534
  516.0      0.001938    137.09790   460.39688
  525.0      0.001905    137.09579   493.26855
  615.0      0.001626    137.09380   539.65363
  654.0      0.001529    137.09192   602.22382
  741.0      0.001350    137.09012   683.73822
  848.0      0.001179    137.08844   786.49670
  1011.0     0.000989    137.08688   912.01208
  1143.0     0.000875    137.08540   1059.13184
  1306.0     0.000766    137.08405   1222.07788
  1442.0     0.000693    137.08279   1386.83484
  1605.0     0.000623    137.08165   1527.95349
  1633.0     0.000612    137.08061   1614.24866
  1728.0     0.000579    137.07967   1622.68225
  1641.0     0.000609    137.07884   1554.80420
  1461.0     0.000684    137.07811   1435.81165
  1346.0     0.000743    137.07750   1298.58777
  1172.0     0.000853    137.07698   1168.68494
  1078.0     0.000928    137.07657   1061.00635
  962.0      0.001040    137.07626   981.63330
  962.0      0.001040    137.07607   931.22626
  899.0      0.001112    137.07597   906.68408
  900.0      0.001111    137.07599   901.11823
  846.0      0.001182    137.07610   903.58173
  902.0      0.001109    137.07632   899.98932
  878.0      0.001139    137.07664   877.52362
  794.0      0.001259    137.07709   831.02747
  746.0      0.001340    137.07762   765.14417
  704.0      0.001420    137.07826   690.08655
  647.0      0.001546    137.07899   615.26636
  524.0      0.001908    137.07985   546.55139
  490.0      0.002041    137.08080   486.63062
  438.0      0.002283    137.08185   435.94785
  396.0      0.002525    137.08302   394.00589
  335.0      0.002985    137.08427   359.73846
  342.0      0.002924    137.08563   331.94345
  333.0      0.003003    137.08711   309.48331
  305.0      0.003279    137.08868   291.26651
  286.0      0.003497    137.09036   276.40659
  289.0      0.003460    137.09215   264.15082
  284.0      0.00352     137.09402   253.91306
  284.0      0.00352     137.09601   245.26326
  258.0      0.00388     137.09811   237.85956
  238.0      0.00420     137.10030   231.46529
  236.0      0.00424     137.10258   225.89215
  242.0      0.00413     137.10500   220.99870
  209.0      0.00478     137.10750   216.68393
  211.0      0.00474     137.11009   212.85812
  224.0      0.00446     137.11281   209.45821
  244.0      0.00410     137.11562   206.42616
  204.0      0.00490     137.11852   203.71451
  196.0      0.00510     137.12154   201.28796
  203.0      0.00493     137.12465   198.75470
  205.0      0.00488     137.12785   196.80547
  207.0      0.00483     137.13118   195.05585
  203.0      0.00493     137.13460   193.48474
  199.0      0.00503     137.13812   192.07660
  183.0      0.00546     137.14174   190.81465
  202.0      0.00495     137.14546   189.68736
  198.0      0.00505     137.14929   188.68257
  176.0      0.00568     137.15321   187.78987
  188.0      0.00532     137.15724   187.00177
  185.0      0.00541     137.16136   186.30969
  171.0      0.00585     137.16559   186.31490
  191.0      0.00524     137.16992   185.80209
  189.0      0.00529     137.17435   186.13965
  182.0      0.00549     137.17888   185.78687
  172.0      0.00581     137.18352   185.50494
  173.0      0.00578     137.18823   185.29085
  177.0      0.00565     137.19307   185.14157
  182.0      0.00549     137.19800   185.05464
  171.0      0.00585     137.20303   185.02811
  186.0      0.00538     137.20816   185.06018
  185.0      0.00541     137.21339   185.14946
  164.0      0.00610     137.21872   185.29478
  158.0      0.00633     137.22415   185.49551
  183.0      0.00546     137.22968   185.75079
  173.0      0.00578     137.23531   186.06067
  184.0      0.00543     137.24103   186.42464
  192.0      0.00521     137.24684   186.84300
  206.0      0.00485     137.25278   187.31653
  190.0      0.00526     137.25880   187.84523
  195.0      0.00513     137.26492   188.43059
  200.0      0.00500     137.27113   189.07292
  195.0      0.00513     137.27745   189.77394
  190.0      0.00526     137.28386   190.53560
  200.0      0.00500     137.29039   191.35892
  163.0      0.00613     137.29700   192.24680
  185.0      0.00541     137.30370   193.20056
  216.0      0.00463     137.31050   194.22333
  192.0      0.00521     137.31740   195.31873
  190.0      0.00526     137.32440   196.48868
  184.0      0.00543     137.33151   197.73824
  189.0      0.00529     137.33871   199.06982
  201.0      0.00498     137.34599   200.48860
  197.0      0.00508     137.35339   202.00040
  187.0      0.00535     137.36087   203.60863
  199.0      0.00503     137.36845   205.32124
  203.0      0.00493     137.37614   207.14250
  197.0      0.00508     137.38391   209.08061
  186.0      0.00538     137.39178   211.14470
  204.0      0.00490     137.39975   213.34085
  226.0      0.00442     137.40782   215.68121
  219.0      0.00457     137.41599   218.17355
  194.0      0.00515     137.42424   220.83076
  212.0      0.00472     137.43259   223.66747
  217.0      0.00461     137.44104   226.69441
  222.0      0.00450     137.44958   229.93114
  239.0      0.00418     137.45822   233.39127
  228.0      0.00439     137.46695   237.09615
  233.0      0.00429     137.47578   241.07011
  230.0      0.00435     137.48471   245.33275
  256.0      0.00391     137.49373   249.91669
  246.0      0.00407     137.50284   254.84692
  240.0      0.00417     137.51204   260.16080
  241.0      0.00415     137.52136   265.90106
  278.0      0.00360     137.53075   272.10501
  266.0      0.00376     137.54024   278.83041
  273.0      0.00366     137.54982   286.12650
  257.0      0.00389     137.55949   294.06259
  269.0      0.00372     137.56927   302.71936
  289.0      0.003460    137.57913   312.17276
  307.0      0.003257    137.58910   322.53430
  351.0      0.002849    137.59915   333.90738
  326.0      0.003067    137.60928   346.43307
  327.0      0.003058    137.61952   360.27835
  343.0      0.002915    137.62987   375.61230
  365.0      0.002740    137.64029   392.67361
  344.0      0.002907    137.65080   411.70270
  389.0      0.002571    137.66141   433.02182
  428.0      0.002336    137.67212   457.02301
  464.0      0.002155    137.68291   484.13535
  501.0      0.001996    137.69380   514.95752
  535.0      0.001869    137.70477   550.15979
  588.0      0.001701    137.71584   590.66510
  664.0      0.001506    137.72701   637.69147
  715.0      0.001399    137.73825   692.77777
  799.0      0.001252    137.74959   758.18317
  916.0      0.001092    137.76103   836.86896
  1004.0     0.000996    137.77255   933.09082
  1103.0     0.000907    137.78418   1052.70581
  1288.0     0.000776    137.79588   1203.27075
  1483.0     0.000674    137.80768   1394.86133
  1687.0     0.000593    137.81958   1639.31677
  1995.0     0.000501    137.83156   1950.61255
  2389.0     0.000419    137.84363   2343.74341
  2926.0     0.0003418   137.85579   2832.04077
  3518.0     0.0002843   137.86804   3425.79370
  4133.0     0.0002420   137.88039   4123.84863
  5032.0     0.0001987   137.89281   4905.04248
  5951.0     0.0001680   137.90533   5710.29883
  6625.0     0.0001509   137.91794   6425.23975
  6912.0     0.0001447   137.93063   6894.07324
  6919.0     0.0001445   137.94342   6980.78369
  6481.0     0.0001543   137.95630   6659.28125
  5826.0     0.0001716   137.96927   6031.70850
  5008.0     0.0001997   137.98232   5258.24268
  4344.0     0.0002302   137.99547   4472.29785
  3669.0     0.0002726   138.00868   3754.00269
  3222.0     0.0003104   138.02202   3136.13037
  2642.0     0.000379    138.03543   2623.64331
  2267.0     0.000441    138.04890   2207.68652
  1963.0     0.000509    138.06250   1872.03320
  1702.0     0.000588    138.07616   1601.08191
  1420.0     0.000704    138.08992   1381.61182
  1279.0     0.000782    138.10376   1203.72522
  1146.0     0.000873    138.11771   1059.75671
  914.0      0.001094    138.13173   942.79333
  840.0      0.001190    138.14583   847.30664
  751.0      0.001332    138.16000   768.65143
  725.0      0.001379    138.17430   703.23956
  675.0      0.001481    138.18866   648.43018
  582.0      0.001718    138.20313   602.07147
  538.0      0.001859    138.21765   562.61224
  519.0      0.001927    138.23227   528.77142
  471.0      0.002123    138.24699   499.55225
  466.0      0.002146    138.26180   474.21832
  443.0      0.002257    138.27669   452.12808
  435.0      0.002299    138.29164   432.82382
  419.0      0.002387    138.30669   415.90414
  391.0      0.002558    138.32182   401.04880
  375.0      0.002667    138.33704   388.02292
  350.0      0.002857    138.35236   376.60419
  331.0      0.003021    138.36775   366.63779
  373.0      0.002681    138.38321   357.97852
  343.0      0.002915    138.39879   350.51019
  331.0      0.003021    138.41441   344.15222
  328.0      0.003049    138.43016   338.82663
  316.0      0.003165    138.44597   334.48706
  317.0      0.003155    138.46187   331.09378
  289.0      0.003460    138.47784   328.62466
  284.0      0.00352     138.49390   327.07721
  297.0      0.003367    138.51006   326.45969
  316.0      0.003165    138.52628   326.79953
  279.0      0.00358     138.54259   328.14096
  315.0      0.003175    138.55899   330.55127
  362.0      0.002762    138.57545   334.11725
  345.0      0.002899    138.59203   338.96262
  341.0      0.002933    138.60866   345.23819
  372.0      0.002688    138.62538   353.15210
  359.0      0.002786    138.64221   362.98367
  368.0      0.002717    138.65909   375.08676
  393.0      0.002545    138.67606   389.97400
  421.0      0.002375    138.69310   408.30948
  478.0      0.002092    138.71024   431.03726
  474.0      0.002110    138.72746   459.44891
  503.0      0.001988    138.74475   495.20734
  553.0      0.001808    138.76213   540.55640
  637.0      0.001570    138.77957   598.18073
  709.0      0.001410    138.79710   671.36176
  789.0      0.001267    138.81473   763.81622
  908.0      0.001101    138.83243   879.22437
  1013.0     0.000987    138.85022   1021.18005
  1196.0     0.000836    138.86806   1191.73535
  1373.0     0.000728    138.88599   1390.32129
  1623.0     0.000616    138.90401   1610.62280
  1807.0     0.000553    138.92212   1835.77954
  2046.0     0.000489    138.94029   2035.65381
  2115.0     0.000473    138.95854   2168.83228
  2132.0     0.000469    138.97687   2199.26294
  1988.0     0.000503    138.99529   2117.30127
  1815.0     0.000551    139.01376   1946.84778
  1588.0     0.000630    139.03233   1728.89209
  1372.0     0.000729    139.05099   1501.12537
  1175.0     0.000851    139.06970   1287.35718
  1069.0     0.000935    139.08852   1098.90796
  913.0      0.001095    139.10738   939.37451
  769.0      0.001300    139.12634   807.63116
  688.0      0.001453    139.14539   700.90680
  586.0      0.001706    139.16449   615.42316
  539.0      0.001855    139.18369   547.36249
  543.0      0.001842    139.20294   493.30014
  485.0      0.002062    139.22229   450.12579
  457.0      0.002188    139.24171   415.38837
  420.0      0.002381    139.26120   387.08432
  395.0      0.002532    139.28079   363.69449
  367.0      0.002725    139.30042   344.12457
  353.0      0.002833    139.32014   327.52444
  319.0      0.003135    139.33994   313.30814
  322.0      0.003106    139.35982   301.01590
  330.0      0.003030    139.37978   290.30386
  313.0      0.003195    139.39980   280.92505
  304.0      0.003289    139.41989   272.66360
  280.0      0.00357     139.44006   266.08359
  253.0      0.00395     139.46033   259.61758
  249.0      0.00402     139.48065   253.86450
  231.0      0.00433     139.50104   248.74040
  228.0      0.00439     139.52153   244.11827
  222.0      0.00450     139.54205   240.02878
  224.0      0.00446     139.56267   236.36998
  227.0      0.00441     139.58337   233.09399
  227.0      0.00441     139.60414   230.16557
  223.0      0.00448     139.62500   227.54768
  213.0      0.00469     139.64590   225.21494
  216.0      0.00463     139.66687   223.14114
  221.0      0.00452     139.68794   221.30432
  228.0      0.00439     139.70908   219.68877
  223.0      0.00448     139.73030   218.27731
  225.0      0.00444     139.75157   217.05861
  226.0      0.00442     139.77290   216.02086
  213.0      0.00469     139.79433   215.15450
  220.0      0.00455     139.81583   214.45311
  224.0      0.00446     139.83739   213.90979
  226.0      0.00442     139.85904   213.52071
  221.0      0.00452     139.88072   212.74184
  230.0      0.00435     139.90251   212.65573
  222.0      0.00450     139.92435   212.71701
  228.0      0.00439     139.94627   212.92598
  226.0      0.00442     139.96828   213.28371
  230.0      0.00435     139.99033   213.79277
  211.0      0.00474     140.01247   214.45721
  218.0      0.00459     140.03465   215.28123
  214.0      0.00467     140.05693   216.27196
  219.0      0.00457     140.07928   217.43584
  215.0      0.00465     140.10167   218.78246
  213.0      0.00469     140.12416   220.32372
  214.0      0.00467     140.14670   222.07033
  210.0      0.00476     140.16933   223.53409
  212.0      0.00472     140.19200   225.74327
  210.0      0.00476     140.21477   228.21016
  210.0      0.00476     140.23759   230.95926
  257.0      0.00389     140.26048   234.01338
  250.0      0.00400     140.28345   237.40662
  257.0      0.00389     140.30646   241.16985
  259.0      0.00386     140.32956   245.34546
  261.0      0.00383     140.35274   249.98344
  274.0      0.00365     140.37595   255.13275
  327.0      0.003058    140.39925   260.86365
  311.0      0.003215    140.42259   267.24371
  339.0      0.002950    140.44603   274.36417
  320.0      0.003125    140.46953   282.33389
  385.0      0.002597    140.49310   291.26633
  450.0      0.002222    140.51674   301.31973
  517.0      0.001934    140.54042   312.65881
  545.0      0.001835    140.56416   325.50418
  560.0      0.001786    140.58800   340.12933
  546.0      0.001832    140.61191   356.84576
  535.0      0.001869    140.63586   376.09280
  546.0      0.001832    140.65988   398.39075
  588.0      0.001701    140.68396   424.47186
  581.0      0.001721    140.70811   455.33246
  649.0      0.001541    140.73235   492.27090
  689.0      0.001451    140.75664   537.16571
  701.0      0.001427    140.78098   592.45123
  772.0      0.001295    140.80536   661.46460
  835.0      0.001198    140.82985   748.54266
  967.0      0.001034    140.85437   858.88757
  1156.0     0.000865    140.87898   998.89746
  1303.0     0.000767    140.90366   1175.30359
  1485.0     0.000673    140.92838   1395.06299
  1688.0     0.000592    140.95317   1663.96008
  1978.0     0.000506    140.97801   1983.66675
  2325.0     0.000430    141.00293   2348.87964
  2653.0     0.000377    141.02792   2739.70532
  2950.0     0.0003390   141.05295   3117.58203
  3330.0     0.0003003   141.07806   3423.80713
  3570.0     0.0002801   141.10321   3595.00952
  3567.0     0.0002803   141.12845   3587.95825
  3242.0     0.0003085   141.15372   3401.68750
  2885.0     0.0003466   141.17908   3080.74243
  2523.0     0.000396    141.20450   2692.31104
  2070.0     0.000483    141.22995   2297.15112
  1873.0     0.000534    141.25549   1932.81543
  1521.0     0.000657    141.28107   1616.99622
  1250.0     0.000800    141.30673   1353.39978
  1057.0     0.000946    141.33246   1138.89490
  894.0      0.001119    141.35822   967.62274
  813.0      0.001230    141.38406   832.23291
  748.0      0.001337    141.40993   725.87054
  654.0      0.001529    141.43590   642.14771
  549.0      0.001821    141.46191   575.73895
  504.0      0.001984    141.48796   522.50482
  465.0      0.002151    141.51411   479.14856
  467.0      0.002141    141.54028   443.32858
  403.0      0.002481    141.56651   413.27475
  371.0      0.002695    141.59283   387.71475
  352.0      0.002841    141.61920   365.76501
  305.0      0.003279    141.64563   346.72232
  308.0      0.003247    141.67209   330.09921
  309.0      0.003236    141.69861   315.48810
  290.0      0.003448    141.72522   302.56873
  274.0      0.00365     141.75188   291.10440
  255.0      0.00392     141.77859   280.87421
  224.0      0.00446     141.80534   271.71994
  231.0      0.00433     141.83215   263.49249
  235.0      0.00426     141.85904   256.06793
  247.0      0.00405     141.88596   249.35428
  233.0      0.00429     141.91295   243.38281
  228.0      0.00439     141.94000   237.83829
  212.0      0.00472     141.96709   232.77783
  226.0      0.00442     141.99426   228.14474
  210.0      0.00476     142.02145   223.89777
  200.0      0.00500     142.04874   219.99117
  200.0      0.00500     142.07607   216.39426
  204.0      0.00490     142.10342   213.07365
  206.0      0.00485     142.13087   210.00038
  198.0      0.00505     142.15834   207.15437
  198.0      0.00505     142.18588   204.51100
  193.0      0.00518     142.21349   202.05486
  184.0      0.00543     142.24112   199.76767
  187.0      0.00535     142.26883   197.63353
  177.0      0.00565     142.29657   195.64177
  179.0      0.00559     142.32439   193.77824
  197.0      0.00508     142.35223   192.03468
  182.0      0.00549     142.38016   190.40042
  168.0      0.00595     142.40813   188.86600
  165.0      0.00606     142.43614   187.42557
  164.0      0.00610     142.46422   186.07042
  178.0      0.00562     142.49232   184.79593
  187.0      0.00535     142.52051   183.59547
  154.0      0.00649     142.54875   182.46321
  190.0      0.00526     142.57701   181.39577
  182.0      0.00549     142.60535   180.38750
  159.0      0.00629     142.63371   179.43573
  163.0      0.00613     142.66212   178.53618
  167.0      0.00599     142.69061   177.68506
  159.0      0.00629     142.71916   176.88046
  161.0      0.00621     142.74776   176.11847
  156.0      0.00641     142.77637   175.39751
  146.0      0.00685     142.80504   174.71483
  159.0      0.00629     142.83377   174.06779
  158.0      0.00633     142.86258   173.45525
  161.0      0.00621     142.89142   172.87457
  145.0      0.00690     142.92027   172.32478
  150.0      0.00667     142.94919   171.80396
  152.0      0.00658     142.97818   171.31032
  162.0      0.00617     143.00722   170.84317
  136.0      0.00735     143.03627   170.40063
  161.0      0.00621     143.06541   169.98221
  160.0      0.00625     143.09457   169.58649
  153.0      0.00654     143.12379   169.21223
  151.0      0.00662     143.15305   168.85904
  163.0      0.00613     143.18237   168.52568
  169.0      0.00592     143.21175   168.24223
  154.0      0.00649     143.24113   167.94693
  162.0      0.00617     143.27060   167.66937
  145.0      0.00690     143.30009   167.40916
  161.0      0.00621     143.32965   167.16542
  153.0      0.00654     143.35925   166.93805
  161.0      0.00621     143.38889   166.72627
  155.0      0.00645     143.41858   166.52965
  170.0      0.00588     143.44829   166.34801
  153.0      0.00654     143.47809   166.18082
  156.0      0.00641     143.50789   166.02783
  146.0      0.00685     143.53777   165.88884
  164.0      0.00610     143.56770   163.17542
  147.0      0.00680     143.59764   163.08391
  147.0      0.00680     143.62766   163.00531
  140.0      0.00714     143.65768   162.93965
  149.0      0.00671     143.68779   162.88683
  135.0      0.00741     143.71793   162.84660
  162.0      0.00617     143.74809   162.81902
  155.0      0.00645     143.77834   162.80403
  140.0      0.00714     143.80858   162.80165
  141.0      0.00709     143.83890   162.81192
  143.0      0.00699     143.86923   162.83487
  143.0      0.00699     143.89964   162.87064
  140.0      0.00714     143.93008   162.91930
  152.0      0.00658     143.96056   162.98106
  157.0      0.00637     143.99106   163.05605
  155.0      0.00645     144.02164   163.14461
  152.0      0.00658     144.05225   163.28969
  142.0      0.00704     144.08290   163.40648
  152.0      0.00658     144.11359   163.53761
  164.0      0.00610     144.14429   163.68353
  144.0      0.00694     144.17508   163.84485
  153.0      0.00654     144.20590   164.02182
  165.0      0.00606     144.23677   164.21516
  145.0      0.00690     144.26764   164.42522
  165.0      0.00606     144.29855   164.65277
  172.0      0.00581     144.32954   164.89871
  148.0      0.00676     144.36053   165.16345
  150.0      0.00667     144.39160   165.44827
  161.0      0.00621     144.42271   165.75369
  133.0      0.00752     144.45383   166.08092
  158.0      0.00633     144.48502   166.43126
  166.0      0.00602     144.51620   166.80556
  163.0      0.00613     144.54745   167.20558
  154.0      0.00649     144.57877   167.63235
  144.0      0.00694     144.61006   168.08765
  165.0      0.00606     144.64145   168.57356
  166.0      0.00602     144.67282   169.09135
  159.0      0.00629     144.70428   169.64384
  164.0      0.00610     144.73575   170.23270
  143.0      0.00699     144.76726   170.86072
  160.0      0.00625     144.79883   171.53116
  161.0      0.00621     144.83040   172.24626
  172.0      0.00581     144.86203   173.01035
  163.0      0.00613     144.89368   173.82619
  158.0      0.00633     144.92538   174.69849
  166.0      0.00602     144.95714   175.63237
  164.0      0.00610     144.98889   176.63190
  180.0      0.00556     145.02071   177.70403
  178.0      0.00562     145.05252   178.85379
  179.0      0.00559     145.08443   180.08899
  188.0      0.00532     145.11635   181.41844
  184.0      0.00543     145.14827   182.84956
  171.0      0.00585     145.18027   184.39421
  178.0      0.00562     145.21227   186.06197
  193.0      0.00518     145.24429   187.86674
  188.0      0.00532     145.27640   189.82445
  200.0      0.00500     145.30853   191.94955
  204.0      0.00490     145.34070   194.26381
  216.0      0.00463     145.37286   196.78648
  205.0      0.00488     145.40506   199.54428
  207.0      0.00483     145.43733   202.56854
  217.0      0.00461     145.46964   205.88956
  230.0      0.00435     145.50195   209.55130
  238.0      0.00420     145.53429   213.59564
  245.0      0.00408     145.56667   218.07956
  226.0      0.00442     145.59909   223.07097
  232.0      0.00431     145.63152   227.75925
  264.0      0.00379     145.66402   234.01350
  269.0      0.00372     145.69653   241.04869
  298.0      0.003356    145.72906   249.00356
  289.0      0.003460    145.76164   258.05054
  326.0      0.003067    145.79424   268.38684
  338.0      0.002959    145.82689   280.29141
  333.0      0.003003    145.85957   294.09842
  374.0      0.002674    145.89224   310.28351
  378.0      0.002646    145.92499   329.50586
  432.0      0.002315    145.95772   352.64804
  455.0      0.002198    145.99052   381.01215
  520.0      0.001923    146.02336   416.33154
  515.0      0.001942    146.05618   461.01392
  603.0      0.001658    146.08907   518.21478
  689.0      0.001451    146.12196   591.72644
  743.0      0.001346    146.15491   686.13605
  854.0      0.001171    146.18785   806.15063
  961.0      0.001041    146.22086   956.38861
  1099.0     0.000910    146.25389   1140.24707
  1321.0     0.000757    146.28693   1357.53809
  1562.0     0.000640    146.32001   1601.73975
  1778.0     0.000562    146.35310   1853.36841
  1976.0     0.000506    146.38625   2076.15283
  2079.0     0.000481    146.41942   2220.16040
  2126.0     0.000470    146.45259   2244.67236
  2060.0     0.000485    146.48581   2147.24121
  1872.0     0.000534    146.51903   1958.60925
  1622.0     0.000617    146.55228   1727.41809
  1469.0     0.000681    146.58559   1489.92761
  1164.0     0.000859    146.61893   1267.65417
  1082.0     0.000924    146.65228   1071.03027
  942.0      0.001062    146.68564   904.54730
  799.0      0.001252    146.71901   768.02460
  739.0      0.001353    146.75244   658.64246
  644.0      0.001553    146.78590   572.46039
  566.0      0.001767    146.81940   505.00458
  543.0      0.001842    146.85287   452.30869
  517.0      0.001934    146.88638   410.88580
  481.0      0.002079    146.91994   377.96277
  376.0      0.002660    146.95352   351.46762
  337.0      0.002967    146.98709   329.79797
  323.0      0.003096    147.02072   311.83759
  311.0      0.003215    147.05435   296.74646
  305.0      0.003279    147.08803   283.91882
  298.0      0.003356    147.12170   272.93063
  289.0      0.003460    147.15543   263.43924
  270.0      0.00370     147.18918   255.20468
  257.0      0.00389     147.22292   248.02428
  274.0      0.00365     147.25671   241.73836
  254.0      0.00394     147.29050   236.22827
  264.0      0.00379     147.32434   231.38434
  248.0      0.00403     147.35820   227.12776
  245.0      0.00408     147.39206   223.38527
  264.0      0.00379     147.42595   220.09694
  247.0      0.00405     147.45984   217.21841
  251.0      0.00398     147.49379   214.70604
  241.0      0.00415     147.52773   212.52969
  253.0      0.00395     147.56172   210.66061
  248.0      0.00403     147.59573   209.07573
  276.0      0.00362     147.62973   207.75934
  213.0      0.00469     147.66377   206.69664
  224.0      0.00446     147.69781   205.87901
  200.0      0.00500     147.73190   205.29985
  223.0      0.00448     147.76601   204.95627
  218.0      0.00459     147.80011   204.84959
  220.0      0.00455     147.83426   204.98413
  216.0      0.00463     147.86839   205.36853
  217.0      0.00461     147.90257   206.01422
  215.0      0.00465     147.93675   206.93932
[truncated: 1,860,682 more chars]
